# Supplementary material for: 6-[(2,4-Di­methyl­anilino)methyl­idene]-2-hy­droxy­cyclo­hexa-2,4-dienone
Source: Acta Crystallogr Sect E Struct Rep Online. 2013 May 11;69(Pt 6):o871. doi: 10.1107/S1600536813012233 (PMC3685031; doi:10.1107/S1600536813012233)
Supplement: Supplementary file 1 [file e-69-0o871-sup1.cif]

##############################################################################
#                                                                            #
# This CIF contains the data in a paper accepted for publication in          #
# Acta Crystallographica Section E. It conforms to the requirements of       #
# Notes for Authors for Acta Crystallographica Section E, and has been       #
# peer reviewed under the auspices of the IUCr Commission on Journals.       #
#                                                                            #
# Full details of the Crystallographic Information File format               #
# are given in the paper "The Crystallographic Information File (CIF):       #
# a New Standard Archive File for Crystallography" by S. R. Hall, F. H.      #
# Allen and I. D. Brown [Acta Cryst. (1991), A47, 655-685].                  #
#                                                                            #
# The current version of the core CIF dictionary is obtainable from          #
# ftp://ftp.iucr.org/pub/cif_core.dic.                                       #
#                                                                            #
# Software is freely available for graphical display of the structure(s)     #
# in this CIF. For information consult the CIF software page                 #
# http://www.iucr.org/resources/cif/software.                                #
#                                                                            #
# This file may be used for bona fide research purposes within the           #
# scientific community so long as proper attribution is given to the journal # 
# article from which it was obtained.                                        #
#                                                                            #
##############################################################################
data_global
_audit_creation_method
;
 PLATON <TABLE ACC> option    (version :: 210806)
 SHELXL97-2 & Manual Editing
;
_journal_date_recd_electronic     2013-05-02
_journal_date_accepted     2013-05-05
_journal_name_full     'Acta Crystallographica, Section E'
_journal_year     2013
_journal_volume     69
_journal_issue      6
_journal_page_first     o871
_journal_page_last     o871
_journal_paper_category     QO
_journal_paper_doi     10.1107/S1600536813012233
_journal_coeditor_code     HB7078
_publ_contact_author_name     'Shaukat Shujah'
_publ_contact_author_address
;
Department of Chemistry, Kohat University of Science & Technology,
Kohat 26000, Kohat, Pakistan
;
_publ_contact_author_email     'shaukat.shujah@yahoo.com'
_publ_contact_author_fax     ' '
_publ_contact_author_phone     '091-0333-5203621'
_publ_section_title
;
6-[(2,4-Dimethylanilino)methylidene]-2-hydroxycyclohexa-2,4-dienone
;
_publ_section_title_footnote     .
loop_
    _publ_author_name
    _publ_author_address
    'Shujah, Shaukat'
;
Department of Chemistry
Kohat University of Science & Technology
Kohat 26000
Kohat
Pakistan
;
    'Saqib Ali'
;
Department of Chemistry
Quaid-i-Azam University
Islamabad
Pakistan
;
    'Zia-ur-Rehman'
;
Department of Chemistry
Quaid-i-Azam University
Islamabad
Pakistan
;
    'Tahir, M. Nawaz'
;
Department of Physics
University of Sargodha
Sargodha
Pakistan
;
    'Meetsma, Auke'
;
Crystal Structure Center, Chemical Physics,
Zernike Institute for Advanced Materials,
University of Groningen,
Nijenborgh 4,
NL-9747 AG Groningen, The Netherlands
;
data_I
_chemical_name_systematic
;
6-[(2,4-Dimethylanilino)methylidene]-2-hydroxycyclohexa-2,4-dienone
;
_chemical_name_common     ?
_chemical_formula_moiety     'C15 H15 N O2'
_chemical_formula_sum     'C15 H15 N O2'
_chemical_formula_structural     ?
_chemical_formula_iupac     'C15 H15 N O2'
_chemical_formula_weight     241.28
_chemical_melting_point     ?
_symmetry_cell_setting     triclinic
_symmetry_space_group_name_H-M     'P -1'
_symmetry_space_group_name_Hall     '-P 1'
loop_
    _symmetry_equiv_pos_site_id
    _symmetry_equiv_pos_as_xyz
    1 x,y,z
    2 -x,-y,-z
_cell_length_a     7.6731(8)
_cell_length_b     8.4348(9)
_cell_length_c     10.5806(12)
_cell_angle_alpha     80.6107(18)
_cell_angle_beta     75.8216(19)
_cell_angle_gamma     63.3573(16)
_cell_volume     592.31(11)
_cell_formula_units_Z     2
_cell_measurement_reflns_used     3645
_cell_measurement_theta_min     2.71
_cell_measurement_theta_max     29.57
_cell_measurement_temperature     100.0(10)
_cell_special_details
;
 The final unit cell was obtained from the xyz centroids of
   3645 reflections after integration using the SAINTPLUS
   software package (Bruker, 2000).
;
_exptl_crystal_description     'block'
_exptl_crystal_colour     'red'
_exptl_crystal_size_max     0.53
_exptl_crystal_size_mid     0.48
_exptl_crystal_size_min     0.29
_exptl_crystal_size_rad     ?
_exptl_crystal_density_diffrn     1.353
_exptl_crystal_density_meas     ?
_exptl_crystal_density_method     'not measured'
_exptl_crystal_F_000     256
_exptl_absorpt_coefficient_mu     0.090
_exptl_absorpt_correction_type     multi-scan
_exptl_absorpt_process_details     '(SADABS; Bruker, 2006)'
_exptl_absorpt_correction_T_min     0.9433
_exptl_absorpt_correction_T_max     0.9742
_exptl_special_details     ?
_diffrn_ambient_temperature     100.0(10)
_diffrn_radiation_type     'MoK\a'
_diffrn_radiation_wavelength     0.71073
_diffrn_radiation_source     'fine focus sealed Siemens Mo tube '
_diffrn_radiation_monochromator     'parallel mounted graphite'
_diffrn_measurement_device_type
;
Bruker SMART APEX CCD area-detector
;
_diffrn_measurement_method     '\f and \w scans'
_diffrn_detector_area_resol_mean     '4096x4096 / 62x62 (binned 512)'
_diffrn_reflns_number     4681
_diffrn_reflns_av_R_equivalents     0.0089
_diffrn_reflns_av_sigmaI/netI     0.0125
_diffrn_reflns_theta_min     2.71
_diffrn_reflns_theta_max     26.37
_diffrn_reflns_theta_full     25.00
_diffrn_measured_fraction_theta_max     0.972
_diffrn_measured_fraction_theta_full     0.980
_diffrn_reflns_limit_h_min     -9
_diffrn_reflns_limit_h_max     9
_diffrn_reflns_limit_k_min     -10
_diffrn_reflns_limit_k_max     10
_diffrn_reflns_limit_l_min     -13
_diffrn_reflns_limit_l_max     13
_diffrn_reflns_reduction_process
;
 Intensity data were corrected for Lorentz and polarization
  effects, decay and absorption and reduced to F~o~^2^
  using SAINT (Bruker, 2006) and SADABS (Sheldrick, 2006)
;
_diffrn_standards_number     0
_diffrn_standards_interval_count     ?
_diffrn_standards_interval_time     ?
_diffrn_standards_decay_%     0
loop_
    _diffrn_standard_refln_index_h
    _diffrn_standard_refln_index_k
    _diffrn_standard_refln_index_l
    ? ? ?
_refine_special_details
;
Refinement of <i>F</i>^2^ against ALL reflections. The weighted <i>R</i>-factor
<i>wR</i> and goodness of fit <i>S</i> are based on <i>F</i>^2^, conventional
<i>R</i>-factors <i>R</i> are based on <i>F</i>, with <i>F</i> set to zero for
negative <i>F</i>^2^. The threshold expression of <i>F</i>^2^ >
\s(<i>F</i>^2^) is used only for calculating <i>R</i>-factors(gt) <i>etc</i>.
and is not relevant to the choice of reflections for refinement.
<i>R</i>-factors based on <i>F</i>^2^ are statistically about twice as large
as those based on <i>F</i>, and <i>R</i>- factors based on ALL data will be
even larger.
;
_reflns_number_total     2363
_reflns_number_gt     2148
_reflns_threshold_expression     I>2\s(I)
_refine_ls_structure_factor_coef     Fsqd
_refine_ls_matrix_type     full
_refine_ls_R_factor_all     0.0458
_refine_ls_R_factor_gt     0.0430
_refine_ls_wR_factor_gt     0.1189
_refine_ls_wR_factor_ref     0.1227
_refine_ls_goodness_of_fit_ref     1.089
_refine_ls_restrained_S_all     1.089
_refine_ls_number_reflns     2363
_refine_ls_number_parameters     223
_refine_ls_number_restraints     0
_refine_ls_number_constraints     ?
_refine_ls_hydrogen_treatment     refall
_refine_ls_weighting_scheme     calc
_refine_ls_weighting_details
         'calc w=1/[\s^2^(Fo^2^)+(0.0825P)^2^+0.0862P] where P=(Fo^2^+2Fc^2^)/3'
_atom_sites_solution_hydrogens     geom
_atom_sites_solution_primary     direct
_atom_sites_solution_secondary     direct
_refine_ls_shift/su_max     0.000
_refine_ls_shift/su_mean     0.000
_refine_diff_density_max     0.290
_refine_diff_density_min     -0.265
_refine_ls_extinction_method     none
_refine_ls_extinction_coef     ?
_refine_ls_abs_structure_details     ?
_refine_ls_abs_structure_Flack     ?
loop_
    _atom_type_symbol
    _atom_type_description
    _atom_type_scat_dispersion_real
    _atom_type_scat_dispersion_imag
    _atom_type_scat_source
    O O 0.0106 0.0060 'International Tables Vol C Tables 4.2.6.8 and 6.1.1.4'
    N N 0.0061 0.0033 'International Tables Vol C Tables 4.2.6.8 and 6.1.1.4'
    H H 0.0000 0.0000 'International Tables Vol C Tables 4.2.6.8 and 6.1.1.4'
    C C 0.0033 0.0016 'International Tables Vol C Tables 4.2.6.8 and 6.1.1.4'
_computing_data_collection     'SMART (Bruker, 2006)'
_computing_cell_refinement     'SAINT-Plus  (Bruker, 2006)'
_computing_data_reduction     'SAINT-Plus  (Bruker, 2006)'
_computing_structure_solution
;
SIR2004 (Burla <i>et al.</i>, 2005)
;
_computing_structure_refinement     'SHELXL97 (Sheldrick, 2008)'
_computing_molecular_graphics
;
PLUTO (Meetsma, 2006) and PLATON (Spek, 2009)
;
_computing_publication_material     'PLATON (Spek, 2009)'
loop_
    _atom_site_type_symbol
    _atom_site_label
    _atom_site_fract_x
    _atom_site_fract_y
    _atom_site_fract_z
    _atom_site_U_iso_or_equiv
    _atom_site_thermal_displace_type
    _atom_site_calc_flag
    _atom_site_refinement_flags
    _atom_site_occupancy
    O O1 0.14548(13) 0.99696(10) 0.64979(8) 0.0261(3) Uani . . 1.000
    O O2 0.14914(11) 0.77675(9) 0.48083(7) 0.0213(2) Uani . . 1.000
    N N1 0.23552(13) 0.45820(12) 0.42735(8) 0.0179(3) Uani . . 1.000
    C C1 0.29515(15) 0.40370(14) 0.53911(10) 0.0198(3) Uani . . 1.000
    C C2 0.28631(15) 0.52113(14) 0.62454(10) 0.0180(3) Uani . . 1.000
    C C3 0.35444(16) 0.45246(14) 0.74426(10) 0.0214(3) Uani . . 1.000
    C C4 0.35457(16) 0.56226(14) 0.82597(10) 0.0217(3) Uani . . 1.000
    C C5 0.28454(16) 0.74722(14) 0.79198(10) 0.0209(3) Uani . . 1.000
    C C6 0.21286(16) 0.81822(14) 0.67902(10) 0.0195(3) Uani . . 1.000
    C C7 0.21212(15) 0.70814(14) 0.58908(10) 0.0178(3) Uani . . 1.000
    C C8 0.23908(15) 0.35066(13) 0.33599(10) 0.0173(3) Uani . . 1.000
    C C9 0.18384(15) 0.43224(13) 0.21664(10) 0.0182(3) Uani . . 1.000
    C C10 0.18940(16) 0.32622(14) 0.12556(10) 0.0194(3) Uani . . 1.000
    C C11 0.24356(16) 0.14426(14) 0.15117(10) 0.0203(3) Uani . . 1.000
    C C12 0.29389(16) 0.06799(14) 0.27204(11) 0.0215(3) Uani . . 1.000
    C C13 0.29397(16) 0.16855(14) 0.36332(10) 0.0201(3) Uani . . 1.000
    C C14 0.11771(17) 0.62921(14) 0.18686(10) 0.0220(3) Uani . . 1.000
    C C15 0.24119(18) 0.03446(15) 0.05288(12) 0.0250(3) Uani . . 1.000
    H H1 0.351(2) 0.273(2) 0.5651(14) 0.034(4) Uiso . . 1.000
    H H3 0.400(2) 0.323(2) 0.7672(15) 0.042(4) Uiso . . 1.000
    H H4 0.401(2) 0.5179(18) 0.9075(14) 0.027(3) Uiso . . 1.000
    H H5 0.286(2) 0.8279(19) 0.8468(14) 0.031(4) Uiso . . 1.000
    H H10 0.1540(19) 0.3814(17) 0.0398(13) 0.024(3) Uiso . . 1.000
    H H12 0.326(2) -0.062(2) 0.2955(14) 0.036(4) Uiso . . 1.000
    H H13 0.328(2) 0.1118(18) 0.4479(13) 0.026(3) Uiso . . 1.000
    H H14 0.218(2) 0.6672(19) 0.1967(14) 0.037(4) Uiso . . 1.000
    H H14' 0.096(2) 0.6606(19) 0.0969(14) 0.033(4) Uiso . . 1.000
    H H14" -0.010(2) 0.6970(19) 0.2456(14) 0.033(4) Uiso . . 1.000
    H H15 0.251(3) 0.088(2) -0.0373(18) 0.049(5) Uiso . . 1.000
    H H15' 0.353(2) -0.084(2) 0.0470(16) 0.047(4) Uiso . . 1.000
    H H15" 0.122(3) 0.016(2) 0.0749(16) 0.046(4) Uiso . . 1.000
    H H21 0.076(3) 1.025(2) 0.5909(19) 0.052(5) Uiso . . 1.000
    H H31 0.187(3) 0.590(3) 0.412(2) 0.088(7) Uiso . . 1.000
loop_
    _atom_site_aniso_label
    _atom_site_aniso_U_11
    _atom_site_aniso_U_22
    _atom_site_aniso_U_33
    _atom_site_aniso_U_12
    _atom_site_aniso_U_13
    _atom_site_aniso_U_23
    O1 0.0360(5) 0.0169(4) 0.0268(4) -0.0088(3) -0.0143(4) -0.0005(3)
    O2 0.0259(4) 0.0177(4) 0.0188(4) -0.0070(3) -0.0078(3) 0.0007(3)
    N1 0.0187(5) 0.0161(4) 0.0183(4) -0.0068(3) -0.0035(3) -0.0018(3)
    C1 0.0189(5) 0.0172(5) 0.0211(5) -0.0060(4) -0.0037(4) -0.0011(4)
    C2 0.0169(5) 0.0176(5) 0.0178(5) -0.0058(4) -0.0031(4) -0.0015(4)
    C3 0.0210(5) 0.0194(5) 0.0207(5) -0.0057(4) -0.0053(4) -0.0002(4)
    C4 0.0188(5) 0.0251(5) 0.0185(5) -0.0061(4) -0.0057(4) -0.0009(4)
    C5 0.0201(5) 0.0239(5) 0.0191(5) -0.0086(4) -0.0034(4) -0.0051(4)
    C6 0.0190(5) 0.0173(5) 0.0211(5) -0.0069(4) -0.0028(4) -0.0028(4)
    C7 0.0157(5) 0.0193(5) 0.0169(5) -0.0066(4) -0.0026(4) -0.0009(4)
    C8 0.0156(5) 0.0175(5) 0.0188(5) -0.0070(4) -0.0025(4) -0.0029(4)
    C9 0.0167(5) 0.0170(5) 0.0200(5) -0.0067(4) -0.0030(4) -0.0014(4)
    C10 0.0192(5) 0.0206(5) 0.0187(5) -0.0083(4) -0.0043(4) -0.0014(4)
    C11 0.0180(5) 0.0200(5) 0.0233(5) -0.0081(4) -0.0021(4) -0.0055(4)
    C12 0.0206(5) 0.0169(5) 0.0259(5) -0.0073(4) -0.0045(4) -0.0010(4)
    C13 0.0204(5) 0.0177(5) 0.0215(5) -0.0074(4) -0.0053(4) 0.0001(4)
    C14 0.0283(6) 0.0172(5) 0.0204(5) -0.0084(4) -0.0083(4) 0.0002(4)
    C15 0.0275(6) 0.0221(5) 0.0272(6) -0.0102(5) -0.0064(4) -0.0061(4)
_geom_special_details
;
Bond distances, angles <i>etc</i>. have been calculated using the rounded
fractional coordinates. All su's are estimated from the variances of the
(full) variance-covariance matrix. The cell e.s.d.'s are taken into account in
the estimation of distances, angles and torsion angles
;
loop_
    _geom_bond_atom_site_label_1
    _geom_bond_atom_site_label_2
    _geom_bond_site_symmetry_1
    _geom_bond_site_symmetry_2
    _geom_bond_distance
    _geom_bond_publ_flag
    O1 C6 . . 1.3649(13) n
    O2 C7 . . 1.2978(13) n
    O1 H21 . . 0.85(2) no
    N1 C1 . . 1.3107(14) n
    N1 C8 . . 1.4174(14) n
    N1 H31 . . 1.00(2) no
    C1 C2 . . 1.4158(16) no
    C2 C3 . . 1.4237(15) no
    C2 C7 . . 1.4350(15) no
    C3 C4 . . 1.3666(16) no
    C4 C5 . . 1.4184(15) no
    C5 C6 . . 1.3721(16) no
    C6 C7 . . 1.4365(16) no
    C8 C9 . . 1.4018(15) no
    C8 C13 . . 1.3982(15) no
    C9 C14 . . 1.5061(15) no
    C9 C10 . . 1.3989(15) no
    C10 C11 . . 1.3961(15) no
    C11 C12 . . 1.3961(16) no
    C11 C15 . . 1.5094(17) no
    C12 C13 . . 1.3857(16) no
    C1 H1 . . 1.005(15) no
    C3 H3 . . 0.993(15) no
    C4 H4 . . 0.968(15) no
    C5 H5 . . 0.969(15) no
    C10 H10 . . 0.992(14) no
    C12 H12 . . 1.012(15) no
    C13 H13 . . 0.980(14) no
    C14 H14 . . 0.988(17) no
    C14 H14' . . 0.980(15) no
    C14 H14" . . 0.994(15) no
    C15 H15 . . 0.987(18) no
    C15 H15' . . 0.982(16) no
    C15 H15" . . 0.96(2) no
loop_
    _geom_contact_atom_site_label_1
    _geom_contact_atom_site_label_2
    _geom_contact_distance
    _geom_contact_site_symmetry_1
    _geom_contact_site_symmetry_2
    _geom_contact_publ_flag
    O1 O2 2.7674(12) . . no
    O1 C13 3.3069(14) . 1_565 no
    O1 O2 2.7320(13) . 2_576 no
    O1 C14 3.3713(14) . 2_576 no
    O2 O1 2.7320(13) . 2_576 no
    O2 C12 3.4092(14) . 1_565 no
    O2 O1 2.7674(12) . . no
    O2 N1 2.5873(12) . . no
    O2 C13 3.2538(16) . 2_566 no
    O1 H13 2.557(14) . 1_565 no
    O1 H14" 2.633(14) . 2_576 no
    O2 H31 1.72(2) . . no
    O2 H12 2.649(16) . 1_565 no
    O2 H21 2.340(17) . . no
    O2 H21 1.999(19) . 2_576 no
    N1 O2 2.5873(12) . . no
    N1 H14 2.762(14) . . no
    N1 H14" 2.900(15) . . no
    C1 C2 3.5296(18) . 2_666 no
    C1 C7 3.4250(18) . 2_666 no
    C2 C9 3.4592(18) . 2_566 no
    C2 C1 3.5296(18) . 2_666 no
    C2 C2 3.5848(17) . 2_666 no
    C4 C9 3.4797(19) . 2_666 no
    C4 C8 3.4962(18) . 2_666 no
    C5 C13 3.5694(19) . 2_666 no
    C5 C8 3.3332(18) . 2_666 no
    C6 C12 3.4839(19) . 2_566 no
    C6 C11 3.4209(19) . 2_566 no
    C7 C12 3.5121(18) . 2_566 no
    C7 C13 3.4649(19) . 2_566 no
    C7 C1 3.4250(18) . 2_666 no
    C7 C8 3.5955(18) . 2_566 no
    C8 C5 3.3332(18) . 2_666 no
    C8 C4 3.4962(18) . 2_666 no
    C8 C7 3.5955(18) . 2_566 no
    C9 C2 3.4592(18) . 2_566 no
    C9 C4 3.4797(19) . 2_666 no
    C11 C6 3.4209(19) . 2_566 no
    C12 C7 3.5121(18) . 2_566 no
    C12 O2 3.4092(14) . 1_545 no
    C12 C6 3.4839(19) . 2_566 no
    C13 C5 3.5694(19) . 2_666 no
    C13 C7 3.4649(19) . 2_566 no
    C13 O2 3.2538(16) . 2_566 no
    C13 O1 3.3069(14) . 1_545 no
    C14 O1 3.3713(14) . 2_576 no
    C1 H14" 3.048(16) . 2_566 no
    C1 H13 2.675(14) . . no
    C4 H10 3.015(14) . 1_556 no
    C4 H14 2.938(16) . 2_666 no
    C4 H14' 3.059(15) . 1_556 no
    C5 H15" 2.98(2) . 2_566 no
    C7 H31 2.35(2) . . no
    C12 H3 3.096(15) . 2_656 no
    C13 H21 2.99(2) . 1_545 no
    C13 H1 2.635(15) . . no
    C14 H31 2.50(2) . . no
    C15 H5 2.871(15) . 1_544 no
    H1 C13 2.635(15) . . no
    H1 H3 2.39(2) . . no
    H1 H13 2.07(2) . . no
    H3 H1 2.39(2) . . no
    H3 C12 3.096(15) . 2_656 no
    H3 H12 2.31(2) . 2_656 no
    H5 C15 2.871(15) . 1_566 no
    H5 H15 2.57(2) . 1_566 no
    H5 H15' 2.59(2) . 1_566 no
    H10 C4 3.015(14) . 1_554 no
    H10 H14' 2.35(2) . . no
    H10 H15 2.46(2) . . no
    H10 H10 2.55(2) . 2_565 no
    H12 O2 2.649(16) . 1_545 no
    H12 H3 2.31(2) . 2_656 no
    H13 O1 2.557(14) . 1_545 no
    H13 C1 2.675(14) . . no
    H13 H1 2.07(2) . . no
    H13 H21 2.46(3) . 1_545 no
    H14 N1 2.762(14) . . no
    H14 H31 2.25(3) . . no
    H14 C4 2.938(16) . 2_666 no
    H14' C4 3.059(15) . 1_554 no
    H14' H10 2.35(2) . . no
    H14" N1 2.900(15) . . no
    H14" H31 2.40(3) . . no
    H14" O1 2.633(14) . 2_576 no
    H14" C1 3.048(16) . 2_566 no
    H15 H5 2.57(2) . 1_544 no
    H15 H10 2.46(2) . . no
    H15' H5 2.59(2) . 1_544 no
    H15" C5 2.98(2) . 2_566 no
    H21 O2 2.340(17) . . no
    H21 C13 2.99(2) . 1_565 no
    H21 H13 2.46(3) . 1_565 no
    H21 O2 2.00(2) . 2_576 no
    H31 O2 1.72(2) . . no
    H31 C7 2.35(2) . . no
    H31 C14 2.50(2) . . no
    H31 H14 2.25(3) . . no
    H31 H14" 2.40(3) . . no
loop_
    _geom_angle_atom_site_label_1
    _geom_angle_atom_site_label_2
    _geom_angle_atom_site_label_3
    _geom_angle_site_symmetry_1
    _geom_angle_site_symmetry_2
    _geom_angle_site_symmetry_3
    _geom_angle
    _geom_angle_publ_flag
    C6 O1 H21 . . . 108.2(11) no
    C1 N1 C8 . . . 126.62(9) n
    C1 N1 H31 . . . 110.9(13) no
    C8 N1 H31 . . . 122.5(12) no
    N1 C1 C2 . . . 122.78(10) n
    C1 C2 C3 . . . 119.73(10) no
    C1 C2 C7 . . . 119.92(10) no
    C3 C2 C7 . . . 120.35(10) no
    C2 C3 C4 . . . 120.82(10) no
    C3 C4 C5 . . . 119.78(10) no
    C4 C5 C6 . . . 120.82(10) no
    O1 C6 C5 . . . 119.25(10) n
    O1 C6 C7 . . . 119.23(10) n
    C5 C6 C7 . . . 121.50(10) no
    C2 C7 C6 . . . 116.70(10) no
    O2 C7 C2 . . . 122.55(10) n
    O2 C7 C6 . . . 120.74(9) n
    N1 C8 C13 . . . 121.55(9) n
    N1 C8 C9 . . . 118.11(9) n
    C9 C8 C13 . . . 120.34(10) no
    C8 C9 C10 . . . 118.30(9) no
    C8 C9 C14 . . . 121.27(9) no
    C10 C9 C14 . . . 120.43(9) no
    C9 C10 C11 . . . 122.16(10) no
    C10 C11 C15 . . . 120.97(10) no
    C10 C11 C12 . . . 118.03(10) no
    C12 C11 C15 . . . 120.97(10) no
    C11 C12 C13 . . . 121.25(10) no
    C8 C13 C12 . . . 119.90(10) no
    N1 C1 H1 . . . 118.8(9) no
    C2 C1 H1 . . . 118.4(9) no
    C2 C3 H3 . . . 118.1(9) no
    C4 C3 H3 . . . 121.0(9) no
    C3 C4 H4 . . . 122.0(8) no
    C5 C4 H4 . . . 118.2(8) no
    C4 C5 H5 . . . 121.7(9) no
    C6 C5 H5 . . . 117.5(9) no
    C9 C10 H10 . . . 119.3(8) no
    C11 C10 H10 . . . 118.6(8) no
    C11 C12 H12 . . . 119.8(9) no
    C13 C12 H12 . . . 118.9(9) no
    C8 C13 H13 . . . 120.6(8) no
    C12 C13 H13 . . . 119.5(8) no
    C9 C14 H14 . . . 111.6(8) no
    C9 C14 H14' . . . 109.8(9) no
    C9 C14 H14" . . . 110.7(8) no
    H14 C14 H14' . . . 108.3(13) no
    H14 C14 H14" . . . 108.7(13) no
    H14' C14 H14" . . . 107.6(13) no
    C11 C15 H15 . . . 113.3(11) no
    C11 C15 H15' . . . 113.3(10) no
    C11 C15 H15" . . . 111.1(10) no
    H15 C15 H15' . . . 104.2(14) no
    H15 C15 H15" . . . 107.9(18) no
    H15' C15 H15" . . . 106.4(14) no
loop_
    _geom_torsion_atom_site_label_1
    _geom_torsion_atom_site_label_2
    _geom_torsion_atom_site_label_3
    _geom_torsion_atom_site_label_4
    _geom_torsion_site_symmetry_1
    _geom_torsion_site_symmetry_2
    _geom_torsion_site_symmetry_3
    _geom_torsion_site_symmetry_4
    _geom_torsion
    _geom_torsion_publ_flag
    C8 N1 C1 C2 . . . . 179.91(12) no
    C1 N1 C8 C9 . . . . -174.84(12) no
    C1 N1 C8 C13 . . . . 5.77(19) no
    N1 C1 C2 C3 . . . . -179.77(12) no
    N1 C1 C2 C7 . . . . -0.87(19) no
    C1 C2 C3 C4 . . . . 177.46(12) no
    C7 C2 C3 C4 . . . . -1.44(19) no
    C1 C2 C7 O2 . . . . 0.84(19) no
    C1 C2 C7 C6 . . . . -178.32(11) no
    C3 C2 C7 O2 . . . . 179.74(12) no
    C3 C2 C7 C6 . . . . 0.58(18) no
    C2 C3 C4 C5 . . . . 0.53(19) no
    C3 C4 C5 C6 . . . . 1.26(19) no
    C4 C5 C6 O1 . . . . 179.58(12) no
    C4 C5 C6 C7 . . . . -2.1(2) no
    O1 C6 C7 O2 . . . . 0.29(18) no
    O1 C6 C7 C2 . . . . 179.47(11) no
    C5 C6 C7 O2 . . . . -177.99(12) no
    C5 C6 C7 C2 . . . . 1.19(18) no
    N1 C8 C9 C10 . . . . 179.26(11) no
    N1 C8 C9 C14 . . . . -1.44(18) no
    C13 C8 C9 C10 . . . . -1.34(18) no
    C13 C8 C9 C14 . . . . 177.96(12) no
    N1 C8 C13 C12 . . . . 179.40(12) no
    C9 C8 C13 C12 . . . . 0.0(2) no
    C8 C9 C10 C11 . . . . 1.45(19) no
    C14 C9 C10 C11 . . . . -177.87(12) no
    C9 C10 C11 C12 . . . . -0.20(19) no
    C9 C10 C11 C15 . . . . 177.81(12) no
    C10 C11 C12 C13 . . . . -1.2(2) no
    C15 C11 C12 C13 . . . . -179.20(12) no
    C11 C12 C13 C8 . . . . 1.3(2) no
loop_
    _geom_hbond_atom_site_label_D
    _geom_hbond_atom_site_label_H
    _geom_hbond_atom_site_label_A
    _geom_hbond_site_symmetry_A
    _geom_hbond_distance_DH
    _geom_hbond_distance_HA
    _geom_hbond_distance_DA
    _geom_hbond_angle_DHA
    _geom_hbond_publ_flag
    O1 H21 O2 . 0.85(2) 2.340(17) 2.7674(12) 111.3(12) yes
    O1 H21 O2 2_576 0.85(2) 2.00(2) 2.7320(13) 143.4(15) yes
    N1 H31 O2 . 1.00(2) 1.72(2) 2.5873(12) 142.7(18) yes
    C13 H13 O1 1_545 0.980(14) 2.557(14) 3.3069(14) 133.3(13) yes
