# Supplementary material for: 6-[(2,4-Di­methyl­anilino)methyl­idene]-2-hy­droxy­cyclo­hexa-2,4-dienone
Source: Acta Crystallogr Sect E Struct Rep Online. 2013 May 11;69(Pt 6):o871. doi: 10.1107/S1600536813012233 (PMC3685031; doi:10.1107/S1600536813012233)
Supplement: Supplementary file 2 [file e-69-0o871-Isup2.hkl]

# 
# h,k,l, Fc-squared, Fo-squared, sigma(Fo-squared) and status flag 
# 
data_I
_shelx_title 'q1191          2006-12-14  12:21:06' 
_shelx_refln_list_code          4 
_shelx_F_calc_maximum      112.76 
_exptl_crystal_F_000       256.00 
_reflns_d_resolution_high  0.8000 
 
loop_ 
 _symmetry_equiv_pos_as_xyz 
 'x, y, z' 
 '-x, -y, -z' 
 
_cell_length_a     7.6731 
_cell_length_b     8.4348 
_cell_length_c    10.5806 
_cell_angle_alpha  80.611 
_cell_angle_beta   75.822 
_cell_angle_gamma  63.357 
 
_shelx_F_squared_multiplier     1.000 
 
loop_ 
 _refln_index_h 
 _refln_index_k 
 _refln_index_l 
 _refln_F_squared_calc 
 _refln_F_squared_meas 
 _refln_F_squared_sigma 
 _refln_observed_status 
   1   0   0      271.91      250.84      6.49 o 
   2   0   0    12713.98     9909.05     88.77 o 
   3   0   0      109.10      111.22      0.85 o 
   4   0   0       94.08      116.66      0.86 o 
   5   0   0        1.57        1.05      0.21 o 
   6   0   0        0.35        0.72      0.22 o 
  -6   1   0        1.46        1.40      0.21 o 
  -5   1   0        9.03        8.52      0.32 o 
  -4   1   0       38.15       39.35      0.62 o 
  -3   1   0      389.96      420.52      2.55 o 
  -2   1   0       91.78       88.48      0.95 o 
  -1   1   0      212.22      221.40      2.18 o 
   0   1   0      787.92      747.41      4.54 o 
   1   1   0       48.05       49.52      1.56 o 
   2   1   0     1018.57     1041.00      5.88 o 
   3   1   0       53.45       58.40      0.55 o 
   4   1   0       16.25       15.84      0.37 o 
   5   1   0      205.56      223.08      2.79 o 
   6   1   0       13.28       14.11      0.59 o 
   7   1   0       44.07       43.67      1.40 o 
   8   1   0        0.15       -0.15      0.33 o 
  -7   2   0       16.06       14.95      0.81 o 
  -6   2   0       36.09       34.82      0.75 o 
  -5   2   0        3.29        3.18      0.41 o 
  -4   2   0       60.74       55.04      0.82 o 
  -3   2   0      174.73      185.39      1.29 o 
  -2   2   0      137.94      140.68      1.00 o 
  -1   2   0      171.61      192.16      1.52 o 
   0   2   0      401.96      397.20      2.33 o 
   1   2   0       43.96       52.85      0.42 o 
   2   2   0        1.65        2.70      0.09 o 
   3   2   0       85.62       94.61      0.71 o 
   4   2   0      478.11      520.37      3.91 o 
   5   2   0       68.05       71.35      0.74 o 
   6   2   0       87.29       91.02      1.88 o 
   7   2   0       23.48       22.55      1.00 o 
   8   2   0        5.28        4.99      0.62 o 
   9   2   0        5.75        4.18      0.68 o 
  -6   3   0        0.38        0.22      0.18 o 
  -5   3   0       45.87       48.53      0.89 o 
  -4   3   0       49.56       50.15      0.83 o 
  -3   3   0      951.06     1024.42     18.44 o 
  -2   3   0      133.32      149.87      1.21 o 
  -1   3   0     2884.12     3087.84     28.07 o 
   0   3   0        3.56        2.02      0.15 o 
   1   3   0      844.53      947.68      5.39 o 
   2   3   0        0.27        0.17      0.05 o 
   3   3   0       96.58      104.28      0.94 o 
   4   3   0        8.50        8.44      0.19 o 
   5   3   0       21.65       22.02      0.36 o 
   6   3   0        3.67        3.43      0.43 o 
   7   3   0        0.60        0.32      0.32 o 
   8   3   0        6.20        5.44      0.64 o 
   9   3   0       12.31        9.17      0.86 o 
  -6   4   0        5.74        5.93      0.40 o 
  -5   4   0        0.23        0.20      0.19 o 
  -4   4   0       17.13       18.68      0.55 o 
  -3   4   0        5.25        3.88      0.25 o 
  -2   4   0        0.24        0.30      0.09 o 
  -1   4   0       25.80       22.66      0.77 o 
   0   4   0      105.70      110.62      0.89 o 
   1   4   0        0.17        0.16      0.11 o 
   2   4   0       40.66       37.02      0.42 o 
   3   4   0       67.45       62.20      1.00 o 
   4   4   0       17.57       19.40      0.29 o 
   5   4   0        7.00        4.94      0.24 o 
   6   4   0       31.53       32.77      0.58 o 
   7   4   0       20.05       20.11      0.98 o 
   8   4   0        0.39        0.12      0.33 o 
   9   4   0       20.81       18.70      1.12 o 
  -5   5   0       10.02       10.06      0.49 o 
  -4   5   0       66.92       65.89      2.39 o 
  -3   5   0        5.42        5.41      0.34 o 
  -2   5   0        0.30        0.93      0.69 o 
  -1   5   0        9.28        8.36      0.25 o 
   0   5   0      158.32      143.30      1.14 o 
   1   5   0      203.82      230.01      1.62 o 
   2   5   0       39.84       37.02      0.46 o 
   3   5   0      263.75      281.86      1.89 o 
   4   5   0      103.18      105.98      1.18 o 
   5   5   0       24.22       22.53      0.48 o 
   6   5   0        0.19        0.45      0.22 o 
   7   5   0       43.41       43.61      1.40 o 
   8   5   0       60.73       64.90      1.86 o 
   9   5   0        0.09        0.09      0.42 o 
  -4   6   0       73.81       70.59      1.24 o 
  -3   6   0      130.40      132.25      1.70 o 
  -2   6   0      138.21      122.45      1.66 o 
  -1   6   0        3.91        2.28      0.18 o 
   0   6   0       34.04       28.80      0.55 o 
   1   6   0      102.60      109.53      1.32 o 
   2   6   0       39.84       37.96      0.51 o 
   3   6   0       12.36       12.54      0.29 o 
   4   6   0        5.74        4.92      0.27 o 
   5   6   0        6.27        5.55      0.27 o 
   6   6   0       19.11       17.23      0.46 o 
   7   6   0       13.27       11.61      0.78 o 
   8   6   0        1.67        1.81      0.50 o 
   9   6   0       58.46       56.68      1.89 o 
  -3   7   0        4.27        4.23      0.37 o 
  -2   7   0        1.12        1.08      0.25 o 
  -1   7   0       40.46       38.67      0.62 o 
   0   7   0       23.60       19.27      0.42 o 
   1   7   0      117.84      107.73      1.11 o 
   2   7   0       45.91       40.00      0.57 o 
   3   7   0       11.75        9.67      0.29 o 
   4   7   0        2.60        1.89      0.21 o 
   5   7   0       32.03       31.55      0.65 o 
   6   7   0        9.49        9.02      0.39 o 
   7   7   0       12.46       11.11      0.44 o 
   8   7   0        0.66        0.65      0.46 o 
  -2   8   0       16.52       15.05      0.62 o 
  -1   8   0       31.90       35.13      0.86 o 
   0   8   0       20.02       17.27      0.45 o 
   1   8   0        2.26        1.73      0.23 o 
   2   8   0       35.00       26.59      0.50 o 
   3   8   0       12.63       11.60      0.43 o 
   4   8   0      103.82       97.72      1.30 o 
   5   8   0       62.45       63.78      1.03 o 
   6   8   0       47.57       46.98      0.88 o 
   7   8   0       91.66       97.81      1.37 o 
   8   8   0        4.47        4.42      0.46 o 
   0   9   0       10.70       11.81      0.61 o 
   1   9   0        3.87        3.46      0.26 o 
   2   9   0        1.20        0.81      0.18 o 
   3   9   0       10.14        9.24      0.68 o 
   4   9   0        5.31        5.40      0.35 o 
   5   9   0        2.59        2.16      0.28 o 
   6   9   0       37.23       33.72      0.78 o 
   7   9   0        6.61        5.81      0.40 o 
   2  10   0        1.10        0.71      0.23 o 
   3  10   0        0.60        0.67      0.23 o 
   4  10   0        0.26        0.89      0.24 o 
   5  10   0       13.32       13.66      0.56 o 
   6  10   0        0.04        0.19      0.22 o 
  -5 -10   1        2.32        2.13      0.31 o 
  -4 -10   1        3.19        3.50      0.34 o 
  -3 -10   1        4.92        5.26      0.37 o 
  -2 -10   1       15.26       17.54      0.59 o 
  -7  -9   1        6.88        6.48      0.56 o 
  -6  -9   1       36.48       35.55      0.83 o 
  -5  -9   1        3.37        3.75      0.33 o 
  -4  -9   1        6.64        4.20      0.33 o 
  -3  -9   1       15.18       16.58      0.55 o 
  -2  -9   1       14.50       13.77      0.63 o 
  -1  -9   1       34.05       35.84      0.86 o 
   0  -9   1        0.59        0.22      0.18 o 
  -8  -8   1        0.05        0.06      0.53 o 
  -7  -8   1        4.01        3.91      0.91 o 
  -6  -8   1       18.65       18.08      0.56 o 
  -5  -8   1       56.21       54.68      0.95 o 
  -4  -8   1       37.08       35.72      0.74 o 
  -3  -8   1       99.18       94.02      1.01 o 
  -2  -8   1       20.79       18.08      0.43 o 
  -1  -8   1       18.50       16.54      0.42 o 
   0  -8   1        3.26        2.85      0.27 o 
   1  -8   1        8.79        8.82      0.47 o 
   2  -8   1        1.68        1.66      0.31 o 
  -8  -7   1        4.94        5.18      0.69 o 
  -7  -7   1        0.01        0.07      0.17 o 
  -6  -7   1        1.27        1.24      0.21 o 
  -5  -7   1       39.28       38.25      1.49 o 
  -4  -7   1        2.16        1.34      0.21 o 
  -3  -7   1       30.84       30.13      0.73 o 
  -2  -7   1      108.06       85.86      0.90 o 
  -1  -7   1       73.18       65.40      0.78 o 
   0  -7   1      112.58       78.88      0.89 o 
   1  -7   1      142.64      131.89      1.28 o 
   2  -7   1       51.50       43.47      0.93 o 
   3  -7   1       12.03       10.52      0.51 o 
  -8  -6   1        5.58        5.48      0.70 o 
  -7  -6   1        8.32        7.49      0.67 o 
  -6  -6   1        0.49        0.95      0.18 o 
  -5  -6   1       82.64       85.45      1.10 o 
  -4  -6   1       90.48       87.97      0.86 o 
  -3  -6   1        6.25        6.77      0.30 o 
  -2  -6   1       43.42       40.60      0.55 o 
  -1  -6   1       14.00       17.17      0.36 o 
   0  -6   1       35.34       25.15      0.44 o 
   1  -6   1        5.07        2.31      0.17 o 
   2  -6   1       98.48       86.47      1.27 o 
   3  -6   1       33.22       31.74      0.76 o 
   4  -6   1       28.99       28.56      1.33 o 
  -9  -5   1        1.31        1.75      0.52 o 
  -8  -5   1        8.34        8.53      0.78 o 
  -7  -5   1        1.14        0.96      0.41 o 
  -6  -5   1        0.49        0.40      0.14 o 
  -5  -5   1        0.81        0.53      0.14 o 
  -4  -5   1       23.86       20.59      0.34 o 
  -3  -5   1       19.50       20.36      0.39 o 
  -2  -5   1       50.56       52.98      0.59 o 
  -1  -5   1       65.99       69.40      0.70 o 
   0  -5   1        5.52        5.86      0.22 o 
   1  -5   1        9.57        9.05      0.26 o 
   2  -5   1       29.23       35.42      0.53 o 
   3  -5   1       15.09       13.55      0.49 o 
   4  -5   1        0.64        0.49      0.20 o 
   5  -5   1       19.22       22.02      0.68 o 
  -9  -4   1        0.13        0.15      0.43 o 
  -8  -4   1        1.08        0.49      0.41 o 
  -7  -4   1       11.05       11.79      0.78 o 
  -6  -4   1        0.13        0.02      0.23 o 
  -5  -4   1      110.47      119.32      1.25 o 
  -4  -4   1        9.21        7.12      0.20 o 
  -3  -4   1     1141.13     1257.26      7.18 o 
  -2  -4   1       38.69       43.95      0.48 o 
  -1  -4   1     2613.07     2910.66     16.13 o 
   0  -4   1      395.85      464.41      2.86 o 
   1  -4   1      407.89      491.88      3.05 o 
   2  -4   1       16.95       18.71      0.39 o 
   3  -4   1        1.00        0.42      0.13 o 
   4  -4   1       40.36       41.95      0.81 o 
   5  -4   1        1.02        0.66      0.19 o 
   6  -4   1        9.85        9.99      0.48 o 
  -9  -3   1        6.68        5.80      0.79 o 
  -8  -3   1       48.27       41.55      1.51 o 
  -7  -3   1        4.56        4.05      0.53 o 
  -6  -3   1       21.21       19.47      0.85 o 
  -5  -3   1        7.86        8.02      0.22 o 
  -4  -3   1       56.83       57.52      0.56 o 
  -3  -3   1       42.26       39.17      0.42 o 
  -2  -3   1      346.02      355.65      3.54 o 
  -1  -3   1      916.57      982.94      5.60 o 
   0  -3   1      414.94      450.43      2.71 o 
   1  -3   1      394.89      433.97      2.65 o 
   2  -3   1      155.32      161.22      1.19 o 
   3  -3   1        0.76        0.73      0.27 o 
   4  -3   1       26.21       26.40      0.59 o 
   5  -3   1       16.08       16.53      0.52 o 
   6  -3   1        4.71        4.59      0.34 o 
  -8  -2   1       18.20       16.11      1.01 o 
  -7  -2   1       55.22       52.52      1.55 o 
  -6  -2   1        2.97        5.43      0.50 o 
  -5  -2   1        3.27        2.69      0.21 o 
  -4  -2   1      101.71      112.74      0.88 o 
  -3  -2   1       50.96       49.41      0.52 o 
  -2  -2   1        6.25        4.47      0.12 o 
  -1  -2   1      286.64      311.29      1.88 o 
   0  -2   1      354.58      356.81      2.13 o 
   1  -2   1      294.78      310.72      1.90 o 
   2  -2   1        3.19        2.63      0.13 o 
   3  -2   1       74.81       78.15      0.70 o 
   4  -2   1        0.29        0.49      0.13 o 
   5  -2   1       84.01       84.54      1.32 o 
   6  -2   1        9.62        8.43      0.39 o 
   7  -2   1       15.63       14.96      0.82 o 
  -8  -1   1        8.09        5.37      0.65 o 
  -7  -1   1       20.83       18.66      0.94 o 
  -6  -1   1      474.72      538.49      6.14 o 
  -5  -1   1       59.05       58.74      1.14 o 
  -4  -1   1     6606.01     6919.42     46.60 o 
  -3  -1   1        8.70        5.93      0.33 o 
  -1  -1   1      286.33      291.89      1.93 o 
   0  -1   1     4002.08     3355.91     42.62 o 
   1  -1   1       60.28       61.61      0.47 o 
   2  -1   1       55.09       54.92      0.47 o 
   3  -1   1       88.75       97.13      1.01 o 
   4  -1   1        0.00        0.28      0.06 o 
   5  -1   1        2.98        3.39      0.41 o 
   6  -1   1       12.27       11.31      0.41 o 
  -6   0   1       13.31       12.11      0.58 o 
  -5   0   1      181.50      190.19      2.62 o 
  -4   0   1       86.31      115.17      3.84 o 
  -3   0   1       83.21       88.31      0.91 o 
  -2   0   1     2142.81     2257.11     15.59 o 
  -1   0   1       17.00       13.85      0.33 o 
   1   0   1      314.01      313.52      1.83 o 
   2   0   1        0.11       -0.12      0.43 o 
   3   0   1      379.28      403.02      2.41 o 
   4   0   1       11.33       11.08      0.21 o 
   5   0   1       22.94       23.84      0.69 o 
   6   0   1        0.02       -0.06      0.17 o 
  -7   1   1        8.16        6.35      0.55 o 
  -6   1   1        9.66        7.99      0.54 o 
  -5   1   1       49.28       46.32      0.76 o 
  -4   1   1       29.33       28.08      0.53 o 
  -3   1   1       15.59       16.01      0.35 o 
  -2   1   1        9.67        6.80      0.20 o 
  -1   1   1      129.74      151.76      1.24 o 
   0   1   1     1133.68     1127.04     13.89 o 
   1   1   1      580.68      602.48      4.16 o 
   2   1   1     2012.80     2107.04     35.85 o 
   3   1   1      319.24      340.76      2.25 o 
   4   1   1        0.13        0.12      0.07 o 
   5   1   1        2.60        3.41      0.17 o 
   7   1   1        1.77        1.16      0.37 o 
   8   1   1       37.73       31.22      1.27 o 
  -7   2   1      119.04      118.61      2.39 o 
  -6   2   1       19.05       17.40      0.54 o 
  -5   2   1      570.60      593.26      4.80 o 
  -4   2   1       27.84       28.19      0.58 o 
  -3   2   1      727.85      785.08      5.85 o 
  -2   2   1       32.93       38.26      0.40 o 
  -1   2   1      243.96      270.04      1.67 o 
   0   2   1       82.45       72.12      0.85 o 
   1   2   1      265.55      241.59      1.80 o 
   2   2   1        3.29        3.45      0.22 o 
   3   2   1       43.27       37.81      0.48 o 
   4   2   1       12.76       13.73      0.22 o 
   5   2   1        0.48        0.62      0.08 o 
   6   2   1       20.28       21.07      0.84 o 
   7   2   1        4.74        3.72      0.49 o 
   8   2   1        1.87        1.68      0.42 o 
   9   2   1        1.31        1.07      0.36 o 
  -6   3   1        5.30        4.86      0.44 o 
  -5   3   1        0.82        0.66      0.19 o 
  -4   3   1        3.99        2.55      0.23 o 
  -3   3   1        0.52        0.53      0.14 o 
  -2   3   1      105.52      106.56      0.85 o 
  -1   3   1       26.76       25.95      0.32 o 
   0   3   1       46.07       47.96      0.46 o 
   1   3   1      161.51      160.39      1.08 o 
   2   3   1       47.44       48.55      0.43 o 
   3   3   1        7.60        7.54      0.32 o 
   4   3   1       17.21       19.92      0.38 o 
   5   3   1      152.99      161.45      1.52 o 
   6   3   1       40.14       39.50      0.63 o 
   7   3   1       22.07       20.06      0.93 o 
   8   3   1        7.52        7.52      0.69 o 
   9   3   1        0.24        0.90      0.36 o 
  -6   4   1       16.66       16.69      0.58 o 
  -5   4   1        4.18        3.94      0.32 o 
  -4   4   1       16.74       16.13      0.51 o 
  -3   4   1       27.73       29.24      0.72 o 
  -2   4   1       63.72       58.51      0.75 o 
  -1   4   1      447.80      506.84      3.12 o 
   0   4   1       62.71       67.02      0.63 o 
   1   4   1       51.50       68.95      0.67 o 
   2   4   1      223.52      235.77      2.34 o 
   3   4   1      464.93      454.30      5.62 o 
   4   4   1      165.03      161.74      1.15 o 
   5   4   1       41.87       35.55      0.83 o 
   6   4   1      211.80      211.54      1.97 o 
   7   4   1       28.88       27.88      1.10 o 
   8   4   1        9.11        8.23      0.73 o 
   9   4   1        8.05        7.59      0.77 o 
  -5   5   1       31.81       33.23      0.84 o 
  -4   5   1       47.98       48.25      1.59 o 
  -3   5   1       10.14        9.12      0.40 o 
  -2   5   1       16.61       16.62      0.84 o 
  -1   5   1       24.05       24.22      0.40 o 
   0   5   1      134.08      133.55      1.09 o 
   1   5   1       27.16       26.52      0.48 o 
   2   5   1        2.71        2.29      0.18 o 
   3   5   1        5.68        5.07      0.21 o 
   4   5   1       43.23       37.57      0.92 o 
   5   5   1       87.52       89.94      1.07 o 
   6   5   1        0.76        0.84      0.16 o 
   7   5   1      132.85      146.52      1.61 o 
   8   5   1        0.10        0.41      0.34 o 
   9   5   1       56.57       53.50      1.81 o 
  -4   6   1        0.85        1.16      0.26 o 
  -3   6   1       37.79       40.87      0.88 o 
  -2   6   1       27.66       28.46      0.69 o 
  -1   6   1       52.38       50.10      0.74 o 
   0   6   1       22.63       19.77      0.39 o 
   1   6   1        0.36        0.29      0.13 o 
   2   6   1        6.71        5.95      0.21 o 
   3   6   1       23.15       18.52      0.34 o 
   4   6   1       11.04       11.08      1.00 o 
   5   6   1        2.30        2.04      0.53 o 
   6   6   1        8.38        6.82      0.31 o 
   7   6   1       42.22       42.42      1.54 o 
   8   6   1        3.29        2.49      0.53 o 
   9   6   1       59.05       59.70      1.94 o 
  -3   7   1        0.56        0.84      0.25 o 
  -2   7   1       35.97       31.67      0.79 o 
  -1   7   1       26.89       28.43      0.71 o 
   0   7   1       83.13       75.63      0.86 o 
   1   7   1        1.32        1.02      0.22 o 
   2   7   1       82.77       81.95      1.07 o 
   3   7   1      217.00      221.51      1.68 o 
   4   7   1        2.77        2.69      0.46 o 
   5   7   1       93.66       95.35      1.22 o 
   6   7   1        0.38        0.32      0.17 o 
   7   7   1        1.22        1.19      0.21 o 
   8   7   1        1.96        1.69      0.26 o 
   9   7   1        9.63        8.69      0.85 o 
  -2   8   1        1.24        0.98      0.31 o 
  -1   8   1        7.63        8.24      0.46 o 
   0   8   1        6.74        7.37      0.30 o 
   1   8   1        3.56        3.14      0.22 o 
   2   8   1        0.02        0.10      0.13 o 
   3   8   1        4.00        4.05      0.29 o 
   4   8   1      189.21      198.82      2.05 o 
   5   8   1       87.34       84.85      1.19 o 
   6   8   1      540.56      558.38      4.60 o 
   7   8   1      172.18      180.43      2.02 o 
   8   8   1      352.01      374.11      3.48 o 
   0   9   1        0.00        0.09      0.25 o 
   1   9   1        1.95        1.07      0.19 o 
   2   9   1        0.11        0.05      0.16 o 
   3   9   1       76.49       77.95      1.17 o 
   4   9   1        1.70        1.83      0.25 o 
   5   9   1       13.02       11.25      0.46 o 
   6   9   1       35.80       33.71      0.79 o 
   7   9   1       43.01       46.18      0.96 o 
   2  10   1        2.79        4.28      0.53 o 
   3  10   1        0.20        0.27      0.19 o 
   4  10   1       21.95       23.52      0.69 o 
   5  10   1        7.27        5.58      0.55 o 
   6  10   1        8.63        8.84      0.46 o 
  -4 -10   2        3.72        2.77      0.32 o 
  -6  -9   2       21.79       22.43      0.68 o 
  -5  -9   2       30.83       30.37      1.54 o 
  -4  -9   2       16.33       15.87      0.56 o 
  -3  -9   2        2.71        1.93      0.32 o 
  -2  -9   2        1.07        0.94      0.19 o 
  -1  -9   2        8.42        8.23      0.42 o 
   0  -9   2        5.24        6.08      0.38 o 
  -7  -8   2       27.10       25.74      0.68 o 
  -6  -8   2       29.21       26.51      0.67 o 
  -5  -8   2        0.00        0.12      0.19 o 
  -4  -8   2       72.17       60.99      1.01 o 
  -3  -8   2       78.04       72.53      0.94 o 
  -2  -8   2       50.41       37.19      0.61 o 
  -1  -8   2       36.71       29.32      0.55 o 
   0  -8   2       48.23       44.72      0.70 o 
   1  -8   2        0.54        1.15      0.20 o 
   2  -8   2       24.65       24.30      0.76 o 
  -8  -7   2        6.98        6.46      0.76 o 
  -7  -7   2        4.40        4.29      0.62 o 
  -6  -7   2       32.44       33.75      0.72 o 
  -5  -7   2        0.75        0.60      0.18 o 
  -4  -7   2        0.00        0.03      0.15 o 
  -3  -7   2        2.65        1.19      0.19 o 
  -2  -7   2       61.50       44.34      0.63 o 
  -1  -7   2       51.65       35.35      0.56 o 
   0  -7   2       79.78       62.74      0.89 o 
   1  -7   2       40.65       34.54      0.58 o 
   2  -7   2       19.68       18.12      0.61 o 
   3  -7   2        5.53        5.98      0.41 o 
  -8  -6   2        0.35        0.07      0.47 o 
  -7  -6   2        1.59        1.37      0.42 o 
  -6  -6   2        6.89        5.53      0.36 o 
  -5  -6   2       23.18       23.73      0.59 o 
  -4  -6   2        4.00        3.70      0.32 o 
  -3  -6   2       29.39       31.50      1.09 o 
  -2  -6   2       24.29       25.79      0.44 o 
  -1  -6   2        9.24        8.52      0.27 o 
   0  -6   2        3.01        4.93      0.22 o 
   1  -6   2       80.73       77.60      0.85 o 
   2  -6   2       56.78       56.15      0.82 o 
   3  -6   2       15.50       13.52      0.51 o 
   4  -6   2       40.17       41.86      0.95 o 
  -8  -5   2        4.55        4.84      0.68 o 
  -7  -5   2      111.71      119.52      2.48 o 
  -6  -5   2        1.24        1.21      0.26 o 
  -5  -5   2      579.96      619.48      4.73 o 
  -4  -5   2       96.51       93.28      1.24 o 
  -3  -5   2      547.41      614.62      3.78 o 
  -2  -5   2      167.48      177.33      1.95 o 
  -1  -5   2        0.10        1.49      0.14 o 
   0  -5   2       50.09       51.56      0.61 o 
   1  -5   2       12.03        9.33      0.26 o 
   2  -5   2      109.65      115.50      1.07 o 
   3  -5   2       11.58       11.66      0.44 o 
   4  -5   2        0.25        0.19      0.18 o 
   5  -5   2        5.65        5.35      0.64 o 
  -8  -4   2        1.85        2.33      0.57 o 
  -7  -4   2        0.76        0.37      0.36 o 
  -6  -4   2       50.32       52.54      1.43 o 
  -5  -4   2      120.19      119.08      1.03 o 
  -4  -4   2      167.99      167.12      1.37 o 
  -3  -4   2      584.99      615.76      3.72 o 
  -2  -4   2      242.45      257.50      1.74 o 
  -1  -4   2      234.46      251.42      2.21 o 
   0  -4   2       70.59       69.90      0.68 o 
   1  -4   2        8.34        5.47      0.25 o 
   2  -4   2        0.89        0.71      0.12 o 
   3  -4   2        6.87        6.61      0.27 o 
   4  -4   2        0.58        0.67      0.18 o 
   5  -4   2        3.92        3.50      0.33 o 
   6  -4   2        3.07        3.46      0.33 o 
  -8  -3   2        1.66        1.04      0.52 o 
  -7  -3   2       21.81       20.65      1.02 o 
  -6  -3   2        5.79        4.31      0.53 o 
  -5  -3   2        3.66        3.66      0.20 o 
  -4  -3   2        7.13        5.86      0.19 o 
  -3  -3   2      111.61      108.66      0.87 o 
  -2  -3   2        9.49        9.75      0.21 o 
  -1  -3   2        9.60        8.78      0.33 o 
   0  -3   2        0.25        0.19      0.08 o 
   1  -3   2      399.73      446.70      3.17 o 
   2  -3   2       36.48       40.25      0.48 o 
   3  -3   2        7.46        7.18      0.42 o 
   4  -3   2        9.21        9.80      0.36 o 
   5  -3   2      189.84      203.13      2.14 o 
   6  -3   2        6.29        5.43      0.35 o 
  -8  -2   2      506.70      529.09      7.05 o 
  -7  -2   2        4.46        5.02      0.57 o 
  -6  -2   2     2091.14     2297.80     20.03 o 
  -5  -2   2       34.46       32.34      0.67 o 
  -4  -2   2     2093.04     2310.23     12.91 o 
  -3  -2   2       10.10        7.89      0.19 o 
  -2  -2   2       13.82       16.42      0.25 o 
  -1  -2   2      353.17      366.41      2.21 o 
   0  -2   2       36.03       36.85      0.37 o 
   1  -2   2       56.22       61.95      0.62 o 
   2  -2   2       81.22       77.51      0.66 o 
   3  -2   2       12.71       11.72      0.25 o 
   4  -2   2       40.01       34.54      0.47 o 
   5  -2   2        5.85        5.32      0.35 o 
   6  -2   2        3.36        3.27      0.28 o 
  -8  -1   2       10.14        8.28      0.81 o 
  -7  -1   2       75.00       70.32      1.84 o 
  -6  -1   2      283.09      291.61      2.80 o 
  -5  -1   2       14.53       14.81      0.58 o 
  -4  -1   2     1036.88     1157.31     11.88 o 
  -3  -1   2       12.35        8.26      0.24 o 
  -2  -1   2      807.76      814.99      4.65 o 
  -1  -1   2       81.84       85.76      0.76 o 
   0  -1   2        2.63        3.15      0.08 o 
   1  -1   2      216.82      227.69      1.40 o 
   2  -1   2       56.55       55.99      0.48 o 
   3  -1   2       19.84       16.95      0.26 o 
   4  -1   2        5.43        4.77      0.17 o 
   5  -1   2       80.25       75.67      0.99 o 
   6  -1   2        3.73        3.59      0.38 o 
  -8   0   2        0.00       -0.16      0.39 o 
  -7   0   2       14.52       12.74      0.73 o 
  -6   0   2        0.23        0.66      0.23 o 
  -5   0   2        0.35        0.35      0.21 o 
  -4   0   2      101.46      102.21      1.65 o 
  -3   0   2      150.46      171.45      1.53 o 
  -2   0   2     1476.84     1552.48     10.83 o 
  -1   0   2     1234.65     1301.18      6.27 o 
   0   0   2      599.20      610.28      4.23 o 
   1   0   2      408.11      408.78      4.61 o 
   2   0   2     1042.08     1004.55      7.62 o 
   3   0   2      129.58      113.79      0.82 o 
   4   0   2      336.94      366.66      2.76 o 
   5   0   2       16.88       15.40      0.33 o 
   6   0   2       24.69       25.96      0.78 o 
  -7   1   2      192.16      188.17      3.08 o 
  -6   1   2       19.15       19.41      0.83 o 
  -5   1   2      117.89      119.46      1.38 o 
  -4   1   2       29.56       30.17      0.78 o 
  -3   1   2       44.51       47.79      0.92 o 
  -2   1   2        1.32        1.80      0.12 o 
  -1   1   2      129.21      112.70      0.99 o 
   0   1   2      263.41      261.99      1.56 o 
   1   1   2       31.80       26.77      0.44 o 
   2   1   2        9.22       11.20      0.21 o 
   3   1   2        4.50        4.21      0.12 o 
   4   1   2       17.32       19.75      0.40 o 
   5   1   2        1.61        1.20      0.12 o 
   6   1   2       53.34       53.29      1.38 o 
   7   1   2        0.11        0.35      0.32 o 
   8   1   2      106.94      104.64      2.38 o 
  -7   2   2        6.52        4.40      0.54 o 
  -6   2   2        7.86        7.11      0.46 o 
  -5   2   2        6.91        6.73      0.33 o 
  -4   2   2       58.07       55.26      0.84 o 
  -3   2   2      101.81      105.90      1.18 o 
  -2   2   2        4.25        4.69      0.19 o 
  -1   2   2       83.47       85.93      0.73 o 
   0   2   2       75.85       83.87      0.61 o 
   1   2   2      224.51      245.35      1.50 o 
   2   2   2      158.81      157.02      1.28 o 
   3   2   2      243.53      268.65      2.10 o 
   4   2   2      258.75      272.11      2.19 o 
   5   2   2        0.27        0.00      0.09 o 
   6   2   2       14.80       17.03      0.41 o 
   7   2   2        0.07        0.09      0.27 o 
   8   2   2      182.81      196.19      3.47 o 
   9   2   2       13.42       10.95      0.80 o 
  -6   3   2        9.56        9.13      0.43 o 
  -5   3   2       76.97       78.85      1.19 o 
  -4   3   2        2.79        3.69      0.26 o 
  -3   3   2      137.35      146.85      1.56 o 
  -2   3   2      228.06      236.40      1.57 o 
  -1   3   2      180.52      167.75      1.17 o 
   0   3   2        0.94       -0.30      0.30 o 
   1   3   2      783.10      774.30      5.90 o 
   2   3   2     1340.91     1403.54      7.89 o 
   3   3   2       62.21       70.21      0.76 o 
   4   3   2      243.61      253.11      2.09 o 
   5   3   2      129.14      137.95      1.37 o 
   6   3   2        4.32        4.47      0.25 o 
   7   3   2        0.47        0.46      0.30 o 
   8   3   2        0.10        0.76      0.38 o 
   9   3   2        8.41        9.39      0.81 o 
  -5   4   2        2.48        1.95      0.25 o 
  -4   4   2       50.87       53.18      0.94 o 
  -3   4   2        6.86        6.25      0.68 o 
  -2   4   2       38.94       38.98      0.72 o 
  -1   4   2       53.99       49.12      0.53 o 
   0   4   2       54.34       51.84      0.61 o 
   1   4   2       14.65       15.67      0.29 o 
   2   4   2       66.16       61.63      0.57 o 
   3   4   2      407.57      441.13      3.14 o 
   4   4   2        7.07        7.00      0.25 o 
   5   4   2      318.65      355.73      3.60 o 
   6   4   2        0.08        0.10      0.12 o 
   7   4   2       66.93       73.59      1.61 o 
   8   4   2       14.64       12.20      0.84 o 
   9   4   2        4.68        3.72      0.59 o 
  -5   5   2       11.20       11.33      0.50 o 
  -4   5   2       21.46       21.06      0.63 o 
  -3   5   2        2.57        1.80      0.24 o 
  -2   5   2        0.08        0.21      0.19 o 
  -1   5   2        1.10        1.34      0.13 o 
   0   5   2       22.17       24.16      0.38 o 
   1   5   2        0.40        1.82      0.25 o 
   2   5   2        5.50        5.27      0.18 o 
   3   5   2       39.49       44.61      0.64 o 
   4   5   2       40.14       38.26      0.62 o 
   5   5   2      191.27      203.67      1.91 o 
   6   5   2        1.14        1.95      0.19 o 
   7   5   2      273.79      303.07      3.53 o 
   8   5   2        0.18        0.47      0.37 o 
   9   5   2      102.14      103.86      2.52 o 
  -4   6   2       42.96       43.27      0.96 o 
  -3   6   2        5.44        5.58      0.37 o 
  -2   6   2       42.76       41.60      1.20 o 
  -1   6   2       74.77       72.01      1.07 o 
   0   6   2        1.69        1.97      0.19 o 
   1   6   2      294.46      302.09      2.11 o 
   2   6   2       17.34       18.14      0.42 o 
   3   6   2       40.15       36.08      0.48 o 
   4   6   2        0.39        0.21      0.14 o 
   5   6   2        5.40        5.83      0.28 o 
   6   6   2        3.58        2.96      0.23 o 
   7   6   2        2.41        2.06      0.33 o 
   8   6   2       10.25       11.03      0.79 o 
   9   6   2        3.69        3.40      0.58 o 
  -3   7   2        0.60        0.56      0.23 o 
  -2   7   2        2.46        2.41      0.28 o 
  -1   7   2        2.09        1.85      0.26 o 
   0   7   2       19.69       18.96      0.41 o 
   1   7   2       76.69       76.39      1.60 o 
   2   7   2      555.10      563.26      3.62 o 
   3   7   2      267.92      265.33      2.45 o 
   4   7   2     1065.80     1097.69      7.99 o 
   5   7   2      235.60      241.21      2.30 o 
   6   7   2      346.08      348.71      3.10 o 
   7   7   2       76.75       79.57      1.16 o 
   8   7   2        6.86        5.37      0.43 o 
   9   7   2       15.92       17.11      0.99 o 
  -2   8   2        0.15        0.23      0.26 o 
  -1   8   2       37.26       37.01      1.16 o 
   0   8   2        1.53        1.93      0.37 o 
   1   8   2      108.17      113.20      1.15 o 
   2   8   2       30.95       31.25      0.68 o 
   3   8   2       13.39       12.79      0.44 o 
   4   8   2      351.44      369.23      3.39 o 
   5   8   2      157.86      163.98      4.36 o 
   6   8   2      668.31      723.70      7.97 o 
   7   8   2        0.09        0.42      0.21 o 
   8   8   2      248.81      276.51      2.79 o 
   0   9   2        1.76        1.43      0.30 o 
   1   9   2        3.92        3.20      0.26 o 
   2   9   2       18.89       20.36      0.57 o 
   3   9   2       17.01       16.50      0.52 o 
   4   9   2        2.03        2.21      0.27 o 
   5   9   2        3.96        3.98      0.32 o 
   6   9   2       45.99       49.81      1.80 o 
   7   9   2        4.73        4.56      0.37 o 
   8   9   2       47.86       51.11      1.03 o 
   2  10   2      124.14      155.16      1.84 o 
   3  10   2      127.66      148.69      3.95 o 
   4  10   2       88.24      102.14      1.46 o 
   5  10   2       38.32       40.79      1.38 o 
   6  10   2       16.66       16.36      0.60 o 
  -6  -9   3       21.55       18.85      0.75 o 
  -5  -9   3       23.76       22.35      0.81 o 
  -4  -9   3       23.81       20.76      0.63 o 
  -3  -9   3        0.82        0.38      0.21 o 
  -2  -9   3       36.78       35.88      0.66 o 
  -1  -9   3        2.99        3.40      0.35 o 
   0  -9   3        3.87        2.79      0.25 o 
  -7  -8   3        3.27        3.55      0.36 o 
  -6  -8   3        5.24        5.53      0.37 o 
  -5  -8   3       32.77       32.54      1.35 o 
  -4  -8   3       40.30       34.73      0.76 o 
  -3  -8   3       56.05       50.80      0.74 o 
  -2  -8   3       48.11       41.66      0.67 o 
  -1  -8   3       24.71       22.14      0.61 o 
   0  -8   3        6.92        6.07      0.30 o 
   1  -8   3        1.77        2.66      0.24 o 
  -7  -7   3        9.79       10.14      0.83 o 
  -6  -7   3        0.01       -0.04      0.18 o 
  -5  -7   3        2.76        2.28      0.25 o 
  -4  -7   3        4.87        4.64      0.24 o 
  -3  -7   3       40.72       42.86      0.63 o 
  -2  -7   3       22.91       21.23      0.71 o 
  -1  -7   3       65.08       60.72      0.77 o 
   0  -7   3      131.57      128.93      1.24 o 
   1  -7   3        0.49        0.66      0.16 o 
   2  -7   3       13.27       11.20      0.45 o 
   3  -7   3        8.56        7.29      0.45 o 
  -8  -6   3        3.29        2.71      0.61 o 
  -7  -6   3      160.71      180.27      3.25 o 
  -6  -6   3       54.55       55.64      0.90 o 
  -5  -6   3       31.01       31.23      0.64 o 
  -4  -6   3        4.97        4.57      0.22 o 
  -3  -6   3       20.19       16.12      0.36 o 
  -2  -6   3      111.24      118.70      1.09 o 
  -1  -6   3        3.34        2.57      0.24 o 
   0  -6   3       31.38       28.70      0.49 o 
   1  -6   3       49.64       45.01      0.64 o 
   2  -6   3       21.50       20.92      0.45 o 
   3  -6   3        1.40        1.15      0.22 o 
   4  -6   3       10.69        9.02      0.48 o 
  -8  -5   3       30.00       30.47      1.37 o 
  -7  -5   3      151.93      154.35      2.93 o 
  -6  -5   3       83.15       80.71      1.87 o 
  -5  -5   3      239.87      249.82      1.86 o 
  -4  -5   3       59.86       58.58      0.68 o 
  -3  -5   3       51.60       53.53      0.63 o 
  -2  -5   3        0.20        0.29      0.10 o 
  -1  -5   3        2.73        1.68      0.24 o 
   0  -5   3        7.22        6.25      0.23 o 
   1  -5   3        0.36        0.45      0.12 o 
   2  -5   3        0.10       -0.03      0.11 o 
   3  -5   3        0.01        0.07      0.12 o 
   4  -5   3        1.54        1.36      0.47 o 
   5  -5   3        8.78       10.99      0.49 o 
  -8  -4   3        0.87       -0.35      0.49 o 
  -7  -4   3        0.04        0.19      0.33 o 
  -6  -4   3        0.33        0.51      0.31 o 
  -5  -4   3       12.09       11.24      0.29 o 
  -4  -4   3        2.03        2.40      0.15 o 
  -3  -4   3       53.59       50.93      0.58 o 
  -2  -4   3       34.08       40.96      0.71 o 
  -1  -4   3      120.71      117.23      0.97 o 
   0  -4   3       74.58       84.39      0.78 o 
   1  -4   3      137.12      139.05      1.77 o 
   2  -4   3        2.40        2.20      0.15 o 
   3  -4   3      461.30      497.19      3.22 o 
   4  -4   3       39.98       39.95      0.79 o 
   5  -4   3      165.19      172.77      2.01 o 
   6  -4   3       13.87       15.10      0.58 o 
  -8  -3   3      493.41      531.51      7.15 o 
  -7  -3   3        6.27        6.11      0.64 o 
  -6  -3   3      148.25      159.53      2.78 o 
  -5  -3   3        9.27        7.94      0.35 o 
  -4  -3   3       25.34       25.84      0.39 o 
  -3  -3   3       66.27       67.02      0.65 o 
  -2  -3   3        0.32        0.64      0.09 o 
  -1  -3   3        0.80        1.34      0.10 o 
   0  -3   3      142.92      141.58      1.06 o 
   1  -3   3       33.45       35.71      0.45 o 
   2  -3   3       65.45       60.40      0.62 o 
   3  -3   3        3.33        2.59      0.18 o 
   4  -3   3        0.15        0.06      0.13 o 
   5  -3   3        0.50        0.23      0.18 o 
   6  -3   3        0.63        0.15      0.28 o 
  -8  -2   3      257.55      243.36      4.12 o 
  -7  -2   3        3.21        2.17      0.47 o 
  -6  -2   3      343.84      376.01      6.74 o 
  -5  -2   3        8.09        5.59      0.31 o 
  -4  -2   3      132.77      131.08      1.27 o 
  -3  -2   3       26.25       22.23      0.32 o 
  -2  -2   3       26.04       24.88      0.32 o 
  -1  -2   3       43.74       36.29      0.39 o 
   0  -2   3      116.51      118.91      0.94 o 
   1  -2   3      136.38      154.77      0.94 o 
   2  -2   3        8.50        7.12      0.16 o 
   3  -2   3       60.98       59.87      0.52 o 
   4  -2   3       10.08       11.60      0.23 o 
   5  -2   3      167.82      176.90      1.85 o 
   6  -2   3      177.33      179.84      1.95 o 
  -8  -1   3        3.67        3.18      0.64 o 
  -7  -1   3        6.06        4.13      0.57 o 
  -6  -1   3       91.27       86.14      1.27 o 
  -5  -1   3      171.92      183.80      1.99 o 
  -4  -1   3      182.80      194.41      1.90 o 
  -3  -1   3      331.46      371.20      2.32 o 
  -2  -1   3      147.80      134.40      0.96 o 
  -1  -1   3        6.13        4.30      0.13 o 
   0  -1   3     1829.90     1849.35     10.11 o 
   1  -1   3      353.05      351.18      2.96 o 
   2  -1   3      214.91      243.05      1.55 o 
   3  -1   3        0.77        0.98      0.15 o 
   4  -1   3        3.79        4.11      0.16 o 
   5  -1   3        5.91        5.89      0.32 o 
   6  -1   3        3.01        2.37      0.32 o 
  -7   0   3       18.35       18.07      0.86 o 
  -6   0   3        0.19        0.11      0.24 o 
  -5   0   3        2.55        2.28      0.32 o 
  -4   0   3       59.45       56.98      1.19 o 
  -3   0   3        0.64        0.43      0.17 o 
  -2   0   3       41.38       40.51      0.37 o 
  -1   0   3       55.39       51.87      0.42 o 
   0   0   3      112.30      115.06      1.29 o 
   1   0   3      211.46      226.83      2.04 o 
   2   0   3        0.00       -0.06      0.06 o 
   3   0   3       41.21       41.89      0.52 o 
   4   0   3      195.64      214.22      3.90 o 
   5   0   3        6.40        6.53      0.25 o 
  -7   1   3       12.10       11.98      0.74 o 
  -6   1   3       12.88       10.09      0.65 o 
  -5   1   3       43.69       44.75      0.78 o 
  -4   1   3       21.11       20.86      0.48 o 
  -3   1   3        0.07       -0.01      0.09 o 
  -2   1   3        0.37        0.51      0.11 o 
  -1   1   3      203.66      218.96      1.86 o 
   0   1   3      748.90      767.92      5.49 o 
   1   1   3       75.76       79.32      0.97 o 
   2   1   3      212.08      237.32      1.64 o 
   3   1   3        5.59        5.65      0.17 o 
   4   1   3      537.30      604.81      4.42 o 
   5   1   3       44.92       48.23      0.54 o 
   6   1   3      535.93      621.05      7.27 o 
   7   1   3       75.84       81.62      1.91 o 
   8   1   3      100.79      102.89      2.33 o 
  -6   2   3       23.22       25.72      0.67 o 
  -5   2   3        3.84        2.81      0.41 o 
  -4   2   3       32.37       34.04      0.72 o 
  -3   2   3      138.46      125.47      1.35 o 
  -2   2   3      175.44      163.00      1.92 o 
  -1   2   3       16.21       11.94      0.19 o 
   0   2   3     1085.16     1123.81      6.31 o 
   1   2   3      653.35      690.54      4.15 o 
   2   2   3       19.57       22.70      0.34 o 
   3   2   3      121.62      130.95      1.80 o 
   4   2   3       33.00       35.59      0.37 o 
   5   2   3       20.71       19.58      0.42 o 
   6   2   3       13.12       13.98      0.39 o 
   7   2   3       24.96       24.04      1.01 o 
   8   2   3       32.78       32.37      1.25 o 
   9   2   3        0.11        0.76      0.32 o 
  -6   3   3       18.86       18.03      0.62 o 
  -5   3   3       15.35       14.93      0.51 o 
  -4   3   3        0.03        0.16      0.15 o 
  -3   3   3        1.25        0.82      0.24 o 
  -2   3   3       27.86       24.09      0.48 o 
  -1   3   3      106.00      108.20      0.83 o 
   0   3   3        9.37        8.01      0.18 o 
   1   3   3      702.79      716.29      6.02 o 
   2   3   3       11.73       10.63      0.19 o 
   3   3   3      478.01      519.01      3.81 o 
   4   3   3        0.11        0.29      0.12 o 
   5   3   3       11.95       17.72      0.48 o 
   6   3   3       17.31       14.76      0.40 o 
   7   3   3        5.77        4.94      0.53 o 
   8   3   3       29.28       27.03      1.14 o 
   9   3   3        0.19        0.06      0.30 o 
  -5   4   3        0.13        0.28      0.17 o 
  -4   4   3        1.51        1.91      0.38 o 
  -3   4   3        1.99        1.75      0.28 o 
  -2   4   3        0.46        0.35      0.13 o 
  -1   4   3       21.27       22.61      0.33 o 
   0   4   3       41.45       44.59      0.49 o 
   1   4   3      215.84      259.41      1.71 o 
   2   4   3       16.10       22.72      0.32 o 
   3   4   3     1204.44     1407.75      7.98 o 
   4   4   3       16.10       14.33      0.36 o 
   5   4   3     1071.46     1197.11      9.11 o 
   6   4   3       13.43       10.51      0.36 o 
   7   4   3      146.53      154.30      1.66 o 
   8   4   3       48.30       50.45      1.58 o 
   9   4   3        0.26        0.21      0.32 o 
  -5   5   3        3.56        3.04      0.31 o 
  -4   5   3        0.12       -0.10      0.17 o 
  -3   5   3       84.94       88.71      2.04 o 
  -2   5   3       22.44       21.58      0.56 o 
  -1   5   3      110.63      107.04      1.28 o 
   0   5   3        4.79        5.92      0.21 o 
   1   5   3        7.25        4.99      0.19 o 
   2   5   3        4.42        4.58      0.18 o 
   3   5   3        6.51        7.43      0.20 o 
   4   5   3        4.71        3.98      0.41 o 
   5   5   3        0.49        0.76      0.14 o 
   6   5   3        0.04        0.22      0.13 o 
   7   5   3       23.24       21.56      0.53 o 
   8   5   3       20.68       20.76      1.03 o 
   9   5   3       32.03       32.85      1.35 o 
  -4   6   3        0.14        0.41      0.19 o 
  -3   6   3       20.28       19.93      0.63 o 
  -2   6   3       58.71       56.48      1.00 o 
  -1   6   3      161.53      170.30      1.86 o 
   0   6   3      762.20      773.55      4.71 o 
   1   6   3      283.40      281.34      1.98 o 
   2   6   3      998.04      987.24      5.83 o 
   3   6   3      157.60      158.00      1.26 o 
   4   6   3       68.50       65.50      0.91 o 
   5   6   3       67.79       70.55      0.98 o 
   6   6   3       33.98       33.95      0.67 o 
   7   6   3       21.43       21.52      0.55 o 
   8   6   3        2.55        2.39      0.26 o 
   9   6   3        0.79        0.62      0.39 o 
  -3   7   3       56.87       62.44      1.18 o 
  -2   7   3       12.81       11.91      1.05 o 
  -1   7   3       16.51       17.43      0.56 o 
   0   7   3      267.72      277.44      3.47 o 
   1   7   3      166.42      178.27      1.47 o 
   2   7   3     1388.31     1418.61      8.26 o 
   3   7   3      155.56      162.19      1.68 o 
   4   7   3     1379.87     1445.59     10.27 o 
   5   7   3       53.17       51.86      0.87 o 
   6   7   3      209.88      213.65      2.15 o 
   7   7   3      116.95      121.71      2.27 o 
   8   7   3        4.21        4.17      0.47 o 
   9   7   3       10.43        9.66      0.76 o 
  -1   8   3       34.10       35.25      0.84 o 
   0   8   3        0.59        0.83      0.23 o 
   1   8   3       13.24       13.64      0.38 o 
   2   8   3       30.33       33.40      0.56 o 
   3   8   3        9.32        9.18      0.39 o 
   4   8   3       93.99       99.61      1.90 o 
   5   8   3        0.53        0.67      0.21 o 
   6   8   3       79.21       79.48      1.86 o 
   7   8   3       43.74       45.01      0.89 o 
   8   8   3       28.61       28.87      0.75 o 
   0   9   3      112.65      138.34      1.87 o 
   1   9   3       63.69       72.82      1.25 o 
   2   9   3       58.94       66.29      1.04 o 
   3   9   3        3.43        3.06      0.28 o 
   4   9   3        3.05        2.36      0.26 o 
   5   9   3        1.33        1.47      0.25 o 
   6   9   3       15.25       14.30      0.54 o 
   7   9   3        2.70        2.16      0.29 o 
   8   9   3       32.16       30.66      0.79 o 
   2  10   3        6.04        5.79      0.38 o 
   3  10   3       71.68       87.72      1.32 o 
   4  10   3        3.44        4.22      0.33 o 
   5  10   3       10.05       11.88      0.50 o 
   6  10   3        0.39        0.42      0.24 o 
  -5  -9   4       22.70       21.10      0.87 o 
  -4  -9   4       22.80       21.80      0.86 o 
  -3  -9   4        8.24        9.52      0.38 o 
  -2  -9   4        0.19        0.13      0.20 o 
  -1  -9   4        0.00        0.15      0.18 o 
  -6  -8   4        0.74        0.71      0.26 o 
  -5  -8   4       29.10       30.30      0.73 o 
  -4  -8   4       57.66       59.73      1.38 o 
  -3  -8   4        7.11        6.00      0.30 o 
  -2  -8   4       63.29       60.17      0.83 o 
  -1  -8   4       15.17       15.22      0.42 o 
   0  -8   4        5.01        6.46      0.31 o 
   1  -8   4        0.07       -0.11      0.15 o 
  -7  -7   4        0.56        0.90      0.52 o 
  -6  -7   4        6.84        6.24      0.38 o 
  -5  -7   4        1.04        0.65      0.21 o 
  -4  -7   4       41.67       44.17      0.90 o 
  -3  -7   4       36.24       34.71      0.58 o 
  -2  -7   4        2.97        2.31      0.20 o 
  -1  -7   4       28.89       25.79      0.51 o 
   0  -7   4       34.66       31.57      1.18 o 
   1  -7   4        0.84        0.44      0.16 o 
   2  -7   4        0.00        0.25      0.18 o 
   3  -7   4        0.17        0.32      0.31 o 
  -7  -6   4       59.59       63.25      1.81 o 
  -6  -6   4        2.51        3.19      0.52 o 
  -5  -6   4        2.78        2.45      0.24 o 
  -4  -6   4       12.32       12.17      0.33 o 
  -3  -6   4        3.00        2.51      0.20 o 
  -2  -6   4       13.13       11.67      0.32 o 
  -1  -6   4        0.56        0.67      0.15 o 
   0  -6   4        0.01        0.12      0.12 o 
   1  -6   4        4.72        4.25      0.23 o 
   2  -6   4        3.16        2.23      0.20 o 
   3  -6   4       24.14       26.46      0.68 o 
   4  -6   4       17.56       18.25      0.64 o 
  -8  -5   4        0.08        0.20      0.48 o 
  -7  -5   4        0.47        0.39      0.41 o 
  -6  -5   4        9.28        8.09      0.64 o 
  -5  -5   4        9.73        9.21      0.31 o 
  -4  -5   4       47.35       51.14      0.65 o 
  -3  -5   4        7.31        7.86      0.32 o 
  -2  -5   4        6.78        7.05      0.25 o 
  -1  -5   4      316.41      325.57      2.62 o 
   0  -5   4       48.81       49.31      0.61 o 
   1  -5   4      325.40      339.66      2.35 o 
   2  -5   4       31.25       31.07      0.79 o 
   3  -5   4       49.43       48.84      0.68 o 
   4  -5   4        2.34        2.92      0.37 o 
   5  -5   4        1.52        1.86      0.29 o 
  -8  -4   4        5.56        3.88      0.68 o 
  -7  -4   4        9.32        9.49      0.75 o 
  -6  -4   4        8.83        7.85      0.62 o 
  -5  -4   4        1.86        2.23      0.24 o 
  -4  -4   4        6.34        4.66      0.20 o 
  -3  -4   4       11.94       11.01      0.28 o 
  -2  -4   4      112.49      109.04      0.96 o 
  -1  -4   4        2.11        1.95      0.14 o 
   0  -4   4       90.49       86.82      0.81 o 
   1  -4   4        7.17        6.49      0.22 o 
   2  -4   4       10.73        9.98      0.29 o 
   3  -4   4        0.19        0.31      0.14 o 
   4  -4   4        9.07        8.63      0.39 o 
   5  -4   4       16.28       16.54      0.64 o 
   6  -4   4       54.79       59.67      1.13 o 
  -8  -3   4       91.54       96.25      2.44 o 
  -7  -3   4        8.53        7.75      0.71 o 
  -6  -3   4        8.73        6.91      0.61 o 
  -5  -3   4        1.54        1.55      0.22 o 
  -4  -3   4       33.08       32.78      0.46 o 
  -3  -3   4        6.44        5.62      0.20 o 
  -2  -3   4       12.39       12.97      0.27 o 
  -1  -3   4       89.24       93.57      1.05 o 
   0  -3   4        9.45       10.83      0.24 o 
   1  -3   4       55.78       51.67      0.85 o 
   2  -3   4       62.83       54.02      0.60 o 
   3  -3   4      956.47     1005.98      5.94 o 
   4  -3   4      577.16      626.25      4.40 o 
   5  -3   4      917.79     1023.01      7.83 o 
   6  -3   4      397.76      433.15      3.89 o 
  -8  -2   4       28.81       26.02      1.27 o 
  -7  -2   4      118.73      124.48      2.57 o 
  -6  -2   4        1.52        5.45      0.54 o 
  -5  -2   4       46.69       51.84      0.89 o 
  -4  -2   4      191.77      202.60      1.98 o 
  -3  -2   4       72.18       68.47      0.79 o 
  -2  -2   4      277.13      310.80      3.52 o 
  -1  -2   4       19.80       19.45      0.29 o 
   0  -2   4        0.18        0.21      0.11 o 
   1  -2   4      196.48      196.80      1.16 o 
   2  -2   4        0.22        0.49      0.08 o 
   3  -2   4        0.10       -0.01      0.07 o 
   4  -2   4        0.01        0.07      0.08 o 
   5  -2   4      251.44      262.62      3.78 o 
   6  -2   4       20.74       19.54      0.57 o 
  -7  -1   4        0.61       -0.06      0.35 o 
  -6  -1   4       48.62       47.05      1.97 o 
  -5  -1   4        0.66        0.60      0.29 o 
  -4  -1   4        0.09        0.02      0.13 o 
  -3  -1   4       90.09       92.18      0.78 o 
  -2  -1   4       69.26       73.45      0.69 o 
  -1  -1   4      293.37      310.63      1.66 o 
   0  -1   4       17.65       19.97      0.28 o 
   1  -1   4      140.54      143.59      0.98 o 
   2  -1   4      322.03      368.12      2.26 o 
   3  -1   4       38.69       42.98      0.47 o 
   4  -1   4       88.97       96.74      0.84 o 
   5  -1   4       72.97       76.60      0.92 o 
   6  -1   4        0.38        0.45      0.22 o 
  -7   0   4        9.89        9.65      0.68 o 
  -6   0   4        7.44        7.23      0.58 o 
  -5   0   4        1.61        1.73      0.32 o 
  -4   0   4       25.41       25.19      0.82 o 
  -3   0   4        1.72        1.80      0.26 o 
  -2   0   4      203.59      207.48      1.68 o 
  -1   0   4        6.79        4.92      0.16 o 
   0   0   4      152.76      159.00      1.43 o 
   1   0   4       72.68       67.16      0.69 o 
   2   0   4     2107.22     2319.28     35.63 o 
   3   0   4      332.45      361.58      2.73 o 
   4   0   4      830.59     1025.72      7.17 o 
   5   0   4       89.55      100.41      1.44 o 
   8   0   4        5.58        6.10      0.63 o 
  -7   1   4        1.15        2.15      0.42 o 
  -6   1   4        0.45        0.58      0.29 o 
  -5   1   4       12.32       11.53      0.65 o 
  -4   1   4       90.90       88.05      1.11 o 
  -3   1   4       65.12       69.47      1.79 o 
  -2   1   4       52.35       50.06      0.50 o 
  -1   1   4      315.37      321.59      1.97 o 
   0   1   4      101.72      100.95      0.72 o 
   1   1   4        9.40        7.18      0.69 o 
   2   1   4        0.74        0.41      0.14 o 
   3   1   4      144.82      152.68      1.07 o 
   4   1   4      175.11      201.13      2.02 o 
   5   1   4       37.60       33.23      0.45 o 
   6   1   4       85.03       89.72      1.10 o 
   7   1   4        0.17        0.03      0.26 o 
   8   1   4        3.86        4.15      0.56 o 
  -6   2   4        2.47        2.28      0.41 o 
  -5   2   4        1.77        1.16      0.24 o 
  -4   2   4        8.30        8.07      0.55 o 
  -3   2   4       78.76       79.24      1.01 o 
  -2   2   4        0.02        0.07      0.09 o 
  -1   2   4      385.32      394.44      2.39 o 
   0   2   4       32.26       28.23      0.31 o 
   1   2   4       89.08       93.53      1.30 o 
   2   2   4        8.42        8.70      0.17 o 
   3   2   4       65.86       62.57      0.66 o 
   4   2   4       82.03       77.45      0.65 o 
   5   2   4       12.61       10.97      0.68 o 
   6   2   4       75.26       70.37      1.07 o 
   7   2   4       16.59       14.44      0.79 o 
   8   2   4        5.26        4.29      0.55 o 
   9   2   4        8.38        8.27      0.73 o 
  -6   3   4        0.07        0.13      0.18 o 
  -5   3   4        8.04        7.19      0.71 o 
  -4   3   4        4.48        4.50      0.29 o 
  -3   3   4       33.04       31.77      0.63 o 
  -2   3   4        3.46        3.21      0.24 o 
  -1   3   4      496.72      581.02      3.47 o 
   0   3   4       22.51       16.40      0.26 o 
   1   3   4     3104.83     3432.26     38.79 o 
   2   3   4        0.18       -0.08      0.08 o 
   3   3   4     1860.89     2119.06     11.83 o 
   4   3   4      138.57      139.04      1.78 o 
   5   3   4       22.84       23.90      0.48 o 
   6   3   4       37.17       36.00      0.65 o 
   7   3   4       13.93       14.81      0.45 o 
   8   3   4        0.30        0.46      0.32 o 
   9   3   4        0.04        0.51      0.29 o 
  -5   4   4       32.24       32.36      0.91 o 
  -4   4   4        7.76        6.31      0.37 o 
  -3   4   4       23.53       24.23      0.59 o 
  -2   4   4       14.97       13.40      0.40 o 
  -1   4   4        1.85        1.25      0.16 o 
   0   4   4       30.02       31.29      0.41 o 
   1   4   4        5.29        6.68      0.19 o 
   2   4   4        0.01        0.13      0.07 o 
   3   4   4        1.02        0.60      0.08 o 
   4   4   4       31.20       30.18      0.53 o 
   5   4   4       81.04       82.74      1.01 o 
   6   4   4       78.02       86.68      1.10 o 
   7   4   4       48.76       51.49      0.85 o 
   8   4   4       13.78       13.55      0.86 o 
   9   4   4        0.68        1.37      0.44 o 
  -4   5   4       85.00       87.39      1.46 o 
  -3   5   4      116.52      118.91      1.54 o 
  -2   5   4      539.81      556.06      4.56 o 
  -1   5   4       96.12       92.28      1.18 o 
   0   5   4      288.11      289.90      1.98 o 
   1   5   4       79.35       78.09      0.75 o 
   2   5   4       27.55       24.47      0.47 o 
   3   5   4       78.96       79.62      0.73 o 
   4   5   4       64.21       62.79      0.85 o 
   5   5   4        2.21        0.63      0.20 o 
   6   5   4        2.60        1.99      0.21 o 
   7   5   4       34.02       39.38      0.75 o 
   8   5   4        1.54        1.33      0.51 o 
   9   5   4        3.73        5.01      0.64 o 
  -3   6   4       17.92       18.87      0.61 o 
  -2   6   4      739.60      779.51      7.92 o 
  -1   6   4      222.63      238.18      2.37 o 
   0   6   4     2041.35     2153.46     12.21 o 
   1   6   4       22.50       21.12      0.41 o 
   2   6   4     1092.05     1136.64      9.19 o 
   3   6   4      156.53      157.94      2.59 o 
   4   6   4       28.09       28.22      0.57 o 
   5   6   4       49.96       46.27      0.77 o 
   6   6   4        0.31        0.36      0.15 o 
   7   6   4        1.39        1.82      0.23 o 
   8   6   4        1.16        1.79      0.24 o 
   9   6   4        0.31        0.09      0.29 o 
  -2   7   4        1.40        1.76      0.43 o 
  -1   7   4        2.03        2.38      0.28 o 
   0   7   4       32.32       35.63      0.77 o 
   1   7   4        7.75        6.98      0.26 o 
   2   7   4       88.02       90.30      0.93 o 
   3   7   4       10.75        9.58      0.80 o 
   4   7   4       50.11       45.86      1.22 o 
   5   7   4       62.79       65.98      1.00 o 
   6   7   4        5.01        4.80      0.31 o 
   7   7   4       10.04       10.41      0.53 o 
   8   7   4        0.12        0.26      0.21 o 
   9   7   4        2.83        2.49      0.31 o 
  -1   8   4        7.93        8.93      0.47 o 
   0   8   4       14.04       13.52      0.52 o 
   1   8   4        0.00        0.02      0.13 o 
   2   8   4       23.83       24.78      0.48 o 
   3   8   4        5.84        5.30      0.32 o 
   4   8   4      136.55      144.45      1.65 o 
   5   8   4        0.01        0.04      0.20 o 
   6   8   4       54.71       53.62      0.95 o 
   7   8   4       30.58       31.15      0.74 o 
   8   8   4        0.29        0.53      0.23 o 
   0   9   4        1.88        1.71      0.30 o 
   1   9   4       29.29       34.90      0.97 o 
   2   9   4        0.01        0.09      0.17 o 
   3   9   4        5.67        5.92      0.62 o 
   4   9   4        2.08        2.16      0.26 o 
   5   9   4        0.54        0.57      0.21 o 
   6   9   4        3.42        2.85      0.52 o 
   7   9   4       10.66       10.91      0.48 o 
   8   9   4        0.85        0.59      0.23 o 
   2  10   4        0.48        0.54      0.35 o 
   3  10   4        0.17        0.35      0.20 o 
   4  10   4        1.74        1.90      0.46 o 
   5  10   4        9.41        9.82      0.45 o 
   6  10   4       18.93       19.72      0.87 o 
  -5  -8   5       27.91       29.28      0.95 o 
  -4  -8   5       15.47       15.08      0.71 o 
  -3  -8   5        5.16        5.03      0.34 o 
  -2  -8   5        5.45        3.94      0.49 o 
  -1  -8   5        0.07        0.14      0.19 o 
   0  -8   5       10.71       11.74      0.62 o 
   1  -8   5        7.24        9.75      0.46 o 
  -5  -7   5        0.56        0.55      0.26 o 
  -4  -7   5        3.51        3.48      0.28 o 
  -3  -7   5        0.97        0.92      0.20 o 
  -2  -7   5        1.04        1.07      0.37 o 
  -1  -7   5        5.20        4.55      0.32 o 
   0  -7   5       20.01       19.32      0.58 o 
   1  -7   5       26.45       30.24      2.11 o 
   2  -7   5       74.44       84.61      1.31 o 
  -5  -6   5       64.64       69.41      1.35 o 
  -4  -6   5        0.61        0.50      0.17 o 
  -3  -6   5      183.18      188.55      3.37 o 
  -2  -6   5       26.42       27.02      0.61 o 
  -1  -6   5       76.58       78.36      1.58 o 
   0  -6   5        0.80        0.38      0.18 o 
   1  -6   5        0.33       -0.03      0.17 o 
   2  -6   5        0.39        0.71      0.21 o 
   3  -6   5       29.27       33.75      0.78 o 
  -6  -5   5        7.50        7.43      0.67 o 
  -5  -5   5        0.85        0.81      0.15 o 
  -4  -5   5       95.46       99.79      1.01 o 
  -3  -5   5        7.50        7.87      0.28 o 
  -2  -5   5       96.70       98.79      1.19 o 
  -1  -5   5       28.08       27.98      0.47 o 
   0  -5   5       26.20       24.59      0.44 o 
   1  -5   5        5.63        4.97      0.65 o 
   2  -5   5       42.03       41.35      0.61 o 
   3  -5   5        4.35        4.32      0.24 o 
   4  -5   5      116.81      132.94      1.66 o 
   5  -5   5        9.77       10.07      0.75 o 
  -7  -4   5        0.30        0.68      0.48 o 
  -6  -4   5        5.94        6.91      0.62 o 
  -5  -4   5        1.51        1.21      0.21 o 
  -4  -4   5        3.30        2.34      0.17 o 
  -3  -4   5        1.95        1.87      0.16 o 
  -2  -4   5        8.09        6.62      0.26 o 
  -1  -4   5      544.75      549.14      3.42 o 
   0  -4   5      265.55      266.37      2.29 o 
   1  -4   5     1641.71     1671.89      9.56 o 
   2  -4   5     1009.82     1066.45      6.32 o 
   3  -4   5      786.30      867.07      5.29 o 
   4  -4   5      292.14      316.41      2.33 o 
   5  -4   5       91.00       95.99      1.82 o 
  -7  -3   5        4.02        3.24      0.61 o 
  -6  -3   5       74.95       81.89      1.30 o 
  -5  -3   5        9.24       10.50      0.43 o 
  -4  -3   5       25.61       26.30      0.43 o 
  -3  -3   5       33.68       32.02      0.46 o 
  -2  -3   5        5.92        5.05      0.19 o 
  -1  -3   5      134.19      132.33      1.89 o 
   0  -3   5        2.06        0.88      0.10 o 
   1  -3   5      131.97      126.98      1.03 o 
   2  -3   5       52.54       47.87      0.57 o 
   3  -3   5      600.56      630.64      3.92 o 
   4  -3   5      141.10      147.36      1.28 o 
   5  -3   5      129.24      138.44      1.60 o 
   6  -3   5       56.95       58.94      1.14 o 
  -7  -2   5        5.90        7.24      0.72 o 
  -6  -2   5        7.52        7.29      0.42 o 
  -5  -2   5       80.73       87.02      1.24 o 
  -4  -2   5       20.90       22.07      0.58 o 
  -3  -2   5       92.85      101.50      1.08 o 
  -2  -2   5       10.69       11.59      0.42 o 
  -1  -2   5       60.44       60.07      0.58 o 
   0  -2   5      108.26      126.21      0.82 o 
   1  -2   5       73.11       70.95      0.65 o 
   2  -2   5       12.87       13.98      0.24 o 
   3  -2   5       94.32      100.80      0.78 o 
   4  -2   5       16.49       16.81      0.30 o 
   5  -2   5       10.64       11.72      0.28 o 
   6  -2   5       47.04       46.31      0.88 o 
  -7  -1   5        0.00        0.27      0.27 o 
  -6  -1   5        9.04        8.43      0.45 o 
  -5  -1   5        3.17        3.61      0.30 o 
  -4  -1   5        0.20        0.81      0.56 o 
  -3  -1   5        0.09        0.15      0.08 o 
  -2  -1   5      484.57      552.01      3.35 o 
  -1  -1   5      225.89      236.49      1.36 o 
   0  -1   5     1761.48     2062.96     14.04 o 
   1  -1   5      426.06      457.29      2.75 o 
   2  -1   5      556.53      737.11      4.30 o 
   3  -1   5       18.45       20.81      0.39 o 
   4  -1   5       37.46       45.33      0.67 o 
   5  -1   5        0.74        0.45      0.14 o 
  -7   0   5        0.43        0.23      0.26 o 
  -6   0   5        5.84        5.18      0.53 o 
  -5   0   5       37.96       36.09      1.12 o 
  -4   0   5        5.92        6.60      0.49 o 
  -3   0   5       44.75       45.30      1.08 o 
  -2   0   5       24.57       23.95      0.30 o 
  -1   0   5       17.38       13.89      0.29 o 
   0   0   5      130.38      144.24      1.29 o 
   1   0   5       87.93       89.20      0.91 o 
   2   0   5      511.08      598.70      3.53 o 
   3   0   5        5.80        4.66      0.21 o 
   4   0   5      137.64      142.50      1.34 o 
   5   0   5       12.36       12.02      0.34 o 
   6   0   5        2.06        2.31      0.29 o 
   8   0   5        1.67        1.68      0.48 o 
  -6   1   5        1.02        1.09      0.34 o 
  -5   1   5       26.51       25.80      0.98 o 
  -4   1   5        3.27        2.69      0.23 o 
  -3   1   5       79.25       83.87      1.02 o 
  -2   1   5       52.71       52.01      0.91 o 
  -1   1   5        4.86        3.33      0.12 o 
   0   1   5        3.80        3.77      0.13 o 
   1   1   5      101.19       96.04      0.94 o 
   2   1   5      158.74      158.20      1.39 o 
   3   1   5       39.76       51.79      0.63 o 
   4   1   5       62.92       58.84      0.59 o 
   5   1   5      151.46      152.60      1.51 o 
   6   1   5        9.84        8.28      0.33 o 
   7   1   5        2.50        3.86      0.47 o 
   8   1   5        3.99        3.51      0.52 o 
  -6   2   5        0.44        0.39      0.27 o 
  -5   2   5       74.31       73.54      1.13 o 
  -4   2   5        6.71        6.95      0.34 o 
  -3   2   5      625.36      708.43      5.48 o 
  -2   2   5       17.68       17.16      0.40 o 
  -1   2   5     1986.38     2190.43     15.62 o 
   0   2   5       41.29       40.90      0.42 o 
   1   2   5      672.72      756.78      4.37 o 
   2   2   5      179.64      183.46      1.25 o 
   3   2   5       69.74       60.81      1.58 o 
   4   2   5        0.35        0.36      0.08 o 
   5   2   5       23.42       22.89      0.52 o 
   6   2   5        8.29        8.45      0.34 o 
   7   2   5        7.17        5.78      0.33 o 
   8   2   5        9.01        8.07      0.67 o 
   9   2   5        0.03        0.03      0.33 o 
  -5   3   5        5.26        4.38      0.33 o 
  -4   3   5       24.60       23.49      0.61 o 
  -3   3   5        1.36        1.75      0.19 o 
  -2   3   5       12.45       12.69      0.37 o 
  -1   3   5       41.06       48.39      0.61 o 
   0   3   5        7.70        8.58      0.20 o 
   1   3   5        0.29        0.23      0.07 o 
   2   3   5       74.49       76.56      0.66 o 
   3   3   5      109.51      117.59      1.00 o 
   4   3   5       74.25       80.49      1.07 o 
   5   3   5       16.74       16.85      0.42 o 
   6   3   5        3.19        3.40      0.36 o 
   7   3   5       19.38       19.84      0.62 o 
   8   3   5        0.14        0.07      0.32 o 
   9   3   5       14.15       14.99      0.95 o 
  -5   4   5       31.91       30.42      0.78 o 
  -4   4   5      200.55      212.55      2.30 o 
  -3   4   5       10.89        8.81      0.47 o 
  -2   4   5        7.93        6.09      0.30 o 
  -1   4   5       22.21       23.07      0.50 o 
   0   4   5      112.91      113.03      0.93 o 
   1   4   5       12.57        9.81      0.23 o 
   2   4   5       13.11       12.15      0.25 o 
   3   4   5       58.49       72.19      0.67 o 
   4   4   5       14.24       11.08      0.33 o 
   5   4   5       93.52      104.47      1.20 o 
   6   4   5       31.76       32.90      0.67 o 
   7   4   5       13.36       11.32      0.41 o 
   8   4   5       63.50       69.22      1.09 o 
   9   4   5       81.60       87.78      2.25 o 
  -4   5   5      822.69      936.81      7.50 o 
  -3   5   5       89.16       95.40      1.36 o 
  -2   5   5     1145.16     1226.82      9.17 o 
  -1   5   5        1.17        0.67      0.17 o 
   0   5   5      232.93      243.02      2.35 o 
   1   5   5       83.17       81.75      0.78 o 
   2   5   5       15.31       10.77      0.26 o 
   3   5   5        0.42        0.35      0.13 o 
   4   5   5        0.09       -0.03      0.26 o 
   5   5   5       12.42       11.84      0.38 o 
   6   5   5        4.10        4.07      0.26 o 
   7   5   5        4.81        3.65      0.28 o 
   8   5   5       18.42       18.44      0.56 o 
   9   5   5       79.89       88.15      2.27 o 
  -3   6   5        0.04        0.16      0.25 o 
  -2   6   5        5.65        6.94      0.61 o 
  -1   6   5        1.97        1.52      0.23 o 
   0   6   5       33.47       34.67      0.69 o 
   1   6   5       14.99       13.21      0.32 o 
   2   6   5        3.18        2.39      0.16 o 
   3   6   5       55.62       52.47      0.79 o 
   4   6   5        1.53        0.89      0.17 o 
   5   6   5        2.11        1.98      0.21 o 
   6   6   5        1.80        2.53      0.24 o 
   7   6   5       17.38       17.68      0.54 o 
   8   6   5       13.32       13.86      0.51 o 
   9   6   5        0.76        1.10      0.38 o 
  -2   7   5        4.36        3.83      0.33 o 
  -1   7   5        0.21        0.16      0.18 o 
   0   7   5      152.60      159.13      1.83 o 
   1   7   5        1.89        2.22      0.18 o 
   2   7   5      204.44      215.71      1.68 o 
   3   7   5       14.52       14.52      0.44 o 
   4   7   5        1.43        0.80      0.34 o 
   5   7   5       29.00       24.34      1.11 o 
   6   7   5       51.25       48.88      0.88 o 
   7   7   5        0.19        0.43      0.20 o 
   8   7   5        3.98        3.91      0.33 o 
   9   7   5       12.97       14.11      0.56 o 
  -1   8   5        7.97        9.49      0.48 o 
   0   8   5        1.14        0.92      0.23 o 
   1   8   5        6.43        6.83      0.54 o 
   2   8   5        0.96        1.01      0.48 o 
   3   8   5        0.14        0.17      0.16 o 
   4   8   5        2.62        1.91      0.24 o 
   5   8   5       22.03       22.60      0.60 o 
   6   8   5        0.10        0.06      0.18 o 
   7   8   5        9.38        8.62      0.43 o 
   8   8   5       39.83       37.12      1.04 o 
   1   9   5       11.00       11.75      1.51 o 
   2   9   5        7.29        7.50      0.38 o 
   3   9   5        3.01        3.02      0.59 o 
   4   9   5       14.57       14.38      0.51 o 
   5   9   5       25.65       24.25      1.02 o 
   6   9   5        1.18        0.79      0.21 o 
   7   9   5       13.76       12.36      0.52 o 
   3  10   5       26.94       30.43      0.74 o 
   4  10   5        8.98        8.24      0.41 o 
   5  10   5       37.82       42.83      0.91 o 
   6  10   5       55.13       60.29      1.11 o 
  -4  -8   6        7.92        8.39      0.44 o 
  -3  -8   6        2.35        2.55      0.29 o 
  -2  -8   6       53.23       58.23      1.05 o 
  -1  -8   6       31.75       36.03      0.83 o 
   0  -8   6       89.33      103.56      2.74 o 
  -5  -7   6       38.71       36.32      1.03 o 
  -4  -7   6        1.43        1.68      0.26 o 
  -3  -7   6        3.18        2.83      0.29 o 
  -2  -7   6        0.30        0.09      0.26 o 
  -1  -7   6       15.91       17.70      0.56 o 
   0  -7   6       14.20       17.11      1.25 o 
   1  -7   6       99.15      117.67      1.58 o 
   2  -7   6       40.64       50.73      1.01 o 
  -5  -6   6       23.05       24.74      0.62 o 
  -4  -6   6       66.98       74.17      1.09 o 
  -3  -6   6       29.69       31.03      0.94 o 
  -2  -6   6       19.29       20.35      0.56 o 
  -1  -6   6        9.59        8.88      0.40 o 
   0  -6   6       58.18       61.64      1.00 o 
   1  -6   6        2.22        2.18      0.26 o 
   2  -6   6      108.76      121.58      1.58 o 
   3  -6   6        8.56        7.61      0.72 o 
  -5  -5   6       78.95       87.85      1.84 o 
  -4  -5   6        5.23        4.42      0.29 o 
  -3  -5   6      631.28      688.75      5.30 o 
  -2  -5   6      410.60      440.45      3.64 o 
  -1  -5   6      956.43     1006.09      7.41 o 
   0  -5   6      650.26      685.42      5.32 o 
   1  -5   6      272.92      291.86      2.70 o 
   2  -5   6       28.43       26.47      0.64 o 
   3  -5   6       19.48       21.48      0.61 o 
   4  -5   6       44.12       50.12      1.49 o 
  -6  -4   6        0.88        0.03      0.30 o 
  -5  -4   6       41.51       45.60      1.26 o 
  -4  -4   6        7.65        9.38      0.35 o 
  -3  -4   6        0.19        0.32      0.21 o 
  -2  -4   6       68.02       68.53      0.94 o 
  -1  -4   6      410.72      425.31      4.94 o 
   0  -4   6      317.12      315.57      2.75 o 
   1  -4   6      574.69      605.22      4.74 o 
   2  -4   6      252.19      261.56      2.45 o 
   3  -4   6       50.27       49.20      0.86 o 
   4  -4   6       30.32       29.17      0.68 o 
   5  -4   6        7.38        6.95      0.61 o 
  -6  -3   6        4.61        3.81      0.48 o 
  -5  -3   6       18.84       17.93      0.80 o 
  -4  -3   6        7.53        7.16      0.51 o 
  -3  -3   6       13.08       10.79      0.42 o 
  -2  -3   6       24.74       24.86      0.51 o 
  -1  -3   6       51.17       49.11      0.75 o 
   0  -3   6        3.27        2.78      0.21 o 
   1  -3   6       66.16       66.21      0.98 o 
   2  -3   6       84.27       86.12      1.10 o 
   3  -3   6        3.67        3.44      0.54 o 
   4  -3   6       92.13       95.18      1.25 o 
   5  -3   6        1.05        1.11      0.22 o 
   6  -3   6        1.16       -0.12      0.31 o 
  -6  -2   6       27.58       29.99      1.08 o 
  -5  -2   6       11.57        9.75      0.61 o 
  -4  -2   6      267.02      306.86      4.08 o 
  -3  -2   6      106.93      118.00      1.25 o 
  -2  -2   6      469.99      557.65      4.24 o 
  -1  -2   6       52.80       56.41      0.78 o 
   0  -2   6      180.18      219.85      1.58 o 
   1  -2   6        3.91        3.41      0.16 o 
   2  -2   6       15.43       14.65      0.32 o 
   3  -2   6        0.40        0.22      0.11 o 
   4  -2   6        0.92        1.25      0.14 o 
   5  -2   6        6.66        6.35      0.26 o 
  -6  -1   6        6.75        5.36      0.58 o 
  -5  -1   6        9.62        8.34      0.43 o 
  -4  -1   6        2.82        2.82      0.26 o 
  -3  -1   6        0.26        0.55      0.24 o 
  -2  -1   6      154.46      179.38      1.65 o 
  -1  -1   6        3.37        1.53      0.12 o 
   0  -1   6      301.15      354.72      2.78 o 
   1  -1   6        0.21        0.98      0.17 o 
   2  -1   6       66.89       64.84      0.82 o 
   3  -1   6       18.41       20.67      0.45 o 
   4  -1   6        0.27        0.71      0.36 o 
   5  -1   6        0.06        0.24      0.15 o 
   6  -1   6        3.19        3.27      0.35 o 
  -6   0   6        4.27        5.20      0.42 o 
  -5   0   6        4.01        3.67      0.46 o 
  -4   0   6       15.37       17.13      0.76 o 
  -3   0   6       17.13       15.27      0.65 o 
  -2   0   6       22.62       19.20      0.30 o 
  -1   0   6        0.55        0.95      0.13 o 
   0   0   6       97.66       94.25      1.00 o 
   1   0   6      281.00      333.80      3.42 o 
   2   0   6        0.01       -0.09      0.09 o 
   3   0   6      150.24      167.57      1.24 o 
   4   0   6       74.08       73.38      0.88 o 
   5   0   6       28.08       24.35      0.72 o 
   6   0   6        1.49        0.94      0.26 o 
   7   0   6       27.10       26.70      1.08 o 
   8   0   6       64.05       64.45      1.81 o 
  -6   1   6        6.10        6.27      0.59 o 
  -5   1   6      396.29      424.62      5.59 o 
  -4   1   6        0.55        0.30      0.26 o 
  -3   1   6      440.26      499.25      4.02 o 
  -2   1   6       57.14       54.82      1.28 o 
  -1   1   6        0.07        0.02      0.06 o 
   0   1   6        4.35        3.80      0.12 o 
   1   1   6      158.79      146.30      1.35 o 
   2   1   6      101.12       98.49      1.01 o 
   3   1   6        4.21        4.53      0.16 o 
   4   1   6        1.83        2.02      0.14 o 
   5   1   6       23.02       20.93      0.48 o 
   6   1   6       53.89       54.07      0.85 o 
   7   1   6        8.11        7.92      0.38 o 
   8   1   6       26.10       26.69      1.14 o 
  -5   2   6       18.63       18.68      0.58 o 
  -4   2   6        4.37        4.11      0.29 o 
  -3   2   6       56.16       61.17      1.48 o 
  -2   2   6       12.90       11.25      0.56 o 
  -1   2   6        0.02        0.10      0.07 o 
   0   2   6       55.77       54.57      0.52 o 
   1   2   6       67.27       68.57      0.59 o 
   2   2   6       29.92       31.14      0.37 o 
   3   2   6        3.39        4.39      0.18 o 
   4   2   6        0.00        0.14      0.13 o 
   5   2   6       18.82       16.94      0.44 o 
   6   2   6        0.83        1.25      0.32 o 
   7   2   6        0.14        0.15      0.18 o 
   8   2   6        4.19        3.68      0.52 o 
  -5   3   6        0.30        0.05      0.18 o 
  -4   3   6        5.30        6.31      0.38 o 
  -3   3   6        1.81        2.00      0.22 o 
  -2   3   6       36.10       36.04      0.65 o 
  -1   3   6       22.77       27.49      0.79 o 
   0   3   6        0.43        0.52      0.45 o 
   1   3   6      154.51      172.21      1.67 o 
   2   3   6        0.79        0.46      0.09 o 
   3   3   6        4.81        5.90      0.19 o 
   4   3   6       77.55       70.40      0.87 o 
   5   3   6      230.13      221.70      2.03 o 
   6   3   6       27.59       27.08      0.94 o 
   7   3   6      188.85      198.80      2.04 o 
   8   3   6        6.62        6.77      0.64 o 
   9   3   6       20.56       20.03      1.07 o 
  -4   4   6      283.16      321.37      3.13 o 
  -3   4   6        0.29        0.27      0.18 o 
  -2   4   6        2.15        1.83      0.33 o 
  -1   4   6        1.98        1.49      0.18 o 
   0   4   6       15.88       12.70      0.27 o 
   1   4   6        9.23        6.25      0.26 o 
   2   4   6       18.55       19.74      0.33 o 
   3   4   6        0.72        0.29      0.09 o 
   4   4   6       11.53       10.22      0.36 o 
   5   4   6       70.35       65.54      0.91 o 
   6   4   6       23.39       22.26      0.54 o 
   7   4   6      268.25      290.41      5.25 o 
   8   4   6       21.35       20.85      0.60 o 
   9   4   6      297.02      332.49      5.08 o 
  -3   5   6        1.37        1.32      0.25 o 
  -2   5   6        6.03        5.33      0.56 o 
  -1   5   6        8.32        7.69      0.35 o 
   0   5   6        0.88        0.78      0.17 o 
   1   5   6       26.25       24.06      0.39 o 
   2   5   6        0.83        1.00      0.12 o 
   3   5   6       13.42       13.88      0.39 o 
   4   5   6       40.45       43.48      0.72 o 
   5   5   6       58.30       61.12      0.90 o 
   6   5   6       42.21       42.67      0.77 o 
   7   5   6       15.42       14.09      0.48 o 
   8   5   6        6.87        5.72      0.71 o 
   9   5   6      277.50      324.62      5.02 o 
  -3   6   6        0.02        0.39      0.21 o 
  -2   6   6      202.94      221.02      2.36 o 
  -1   6   6        3.52        3.70      0.36 o 
   0   6   6       53.77       53.29      1.02 o 
   1   6   6       22.88       21.86      0.41 o 
   2   6   6       81.92       81.94      0.84 o 
   3   6   6        0.02        0.63      0.16 o 
   4   6   6       91.94       83.54      1.09 o 
   5   6   6       28.93       31.14      1.33 o 
   6   6   6        0.50        0.99      0.24 o 
   7   6   6       17.63       17.19      0.53 o 
   8   6   6        0.00       -0.16      0.17 o 
   9   6   6       16.61       16.46      0.58 o 
  -2   7   6        0.17        0.51      0.22 o 
  -1   7   6        6.94        7.50      0.61 o 
   0   7   6        0.77        0.65      0.22 o 
   1   7   6        1.05        1.25      0.22 o 
   2   7   6        0.65        0.70      0.16 o 
   3   7   6        9.03       10.09      0.38 o 
   4   7   6       12.73        7.68      0.35 o 
   5   7   6        0.44        0.21      0.17 o 
   6   7   6      157.32      137.70      1.88 o 
   7   7   6       10.71       10.26      0.44 o 
   8   7   6      182.67      189.70      2.15 o 
   0   8   6        5.85        6.27      0.40 o 
   1   8   6        6.13        5.36      0.41 o 
   2   8   6        0.47        0.19      0.18 o 
   3   8   6       55.39       54.81      0.96 o 
   4   8   6       20.06       20.51      0.95 o 
   5   8   6        1.32        0.68      0.21 o 
   6   8   6        3.56        1.79      0.26 o 
   7   8   6       18.83       18.37      0.69 o 
   8   8   6       93.49       90.50      1.79 o 
   1   9   6       43.36       51.81      1.42 o 
   2   9   6       55.63       67.25      1.67 o 
   3   9   6        4.73        5.05      0.46 o 
   4   9   6       58.06       64.69      1.07 o 
   5   9   6       12.90       11.60      0.47 o 
   6   9   6        0.42        0.00      0.17 o 
   7   9   6        0.85        0.99      0.25 o 
   4  10   6       29.37       37.63      0.85 o 
   5  10   6       70.49       94.16      1.80 o 
  -4  -7   7        6.63        7.71      1.08 o 
  -3  -7   7        2.52        2.53      0.31 o 
  -2  -7   7       40.18       42.46      0.88 o 
  -1  -7   7        8.34        8.58      0.43 o 
   0  -7   7       39.27       43.97      0.91 o 
   1  -7   7        4.53        4.30      0.39 o 
  -5  -6   7      332.99      385.29      5.15 o 
  -4  -6   7      252.91      282.25      2.70 o 
  -3  -6   7      259.17      284.72      2.71 o 
  -2  -6   7      128.36      132.11      1.60 o 
  -1  -6   7       42.82       46.16      0.88 o 
   0  -6   7       24.96       25.90      0.66 o 
   1  -6   7        4.70        4.28      0.33 o 
   2  -6   7       43.23       45.42      1.04 o 
   3  -6   7        0.27        0.09      0.19 o 
  -5  -5   7       52.41       54.75      1.49 o 
  -4  -5   7      179.91      194.70      2.02 o 
  -3  -5   7      363.19      394.66      3.40 o 
  -2  -5   7      333.40      349.30      5.34 o 
  -1  -5   7      261.31      266.99      2.53 o 
   0  -5   7      113.87      113.72      1.43 o 
   1  -5   7        7.50        7.07      0.57 o 
   2  -5   7        0.08       -0.01      0.17 o 
   3  -5   7        5.34        4.58      0.35 o 
   4  -5   7        7.86        7.62      0.42 o 
  -6  -4   7        2.55        2.57      0.48 o 
  -5  -4   7        2.43        2.20      0.44 o 
  -4  -4   7        5.31        4.84      0.50 o 
  -3  -4   7       23.51       22.68      0.55 o 
  -2  -4   7       18.90       19.58      0.51 o 
  -1  -4   7       29.64       31.09      0.65 o 
   0  -4   7      145.85      148.43      1.63 o 
   1  -4   7       18.39       15.97      0.49 o 
   2  -4   7       56.07       58.65      0.96 o 
   3  -4   7       33.43       33.70      1.76 o 
   4  -4   7       22.44       23.39      0.87 o 
   5  -4   7       30.57       32.07      1.18 o 
  -6  -3   7      104.31      106.30      2.21 o 
  -5  -3   7       24.22       24.45      0.96 o 
  -4  -3   7      108.83      119.01      2.21 o 
  -3  -3   7        0.02        0.11      0.14 o 
  -2  -3   7       39.18       43.15      0.73 o 
  -1  -3   7        0.54        0.56      0.14 o 
   0  -3   7        0.09        0.42      0.17 o 
   1  -3   7       23.45       22.39      0.53 o 
   2  -3   7       23.52       23.09      0.61 o 
   3  -3   7        3.86        3.39      0.27 o 
   4  -3   7        0.41        0.21      0.17 o 
   5  -3   7       14.12       13.46      0.48 o 
   6  -3   7       10.74       11.72      0.75 o 
  -6  -2   7       17.04       16.02      0.85 o 
  -5  -2   7        5.69        4.16      0.50 o 
  -4  -2   7       88.23       98.01      1.97 o 
  -3  -2   7        0.04        0.37      0.26 o 
  -2  -2   7      119.97      128.93      1.39 o 
  -1  -2   7        1.61        1.71      0.18 o 
   0  -2   7       14.54       14.47      0.32 o 
   1  -2   7        8.14        8.13      0.30 o 
   2  -2   7        4.88        4.21      0.35 o 
   3  -2   7       12.91       11.31      0.35 o 
   4  -2   7        0.01       -0.11      0.11 o 
   5  -2   7       68.62       72.39      0.87 o 
  -6  -1   7        2.36        2.66      0.47 o 
  -5  -1   7        2.04        2.90      0.44 o 
  -4  -1   7       15.71       15.37      0.75 o 
  -3  -1   7       51.18       51.14      1.29 o 
  -2  -1   7        6.57        5.06      0.26 o 
  -1  -1   7      235.58      253.57      1.77 o 
   0  -1   7       82.03       76.03      0.76 o 
   1  -1   7        2.75        4.51      0.25 o 
   2  -1   7       64.80       76.43      0.96 o 
   3  -1   7      133.48      136.15      1.42 o 
   4  -1   7       72.05       52.80      0.80 o 
   5  -1   7        1.49        2.32      0.39 o 
   6  -1   7      103.10      100.46      1.76 o 
  -6   0   7        5.97        6.58      0.61 o 
  -5   0   7       46.70       43.59      1.34 o 
  -4   0   7        4.74        5.16      0.51 o 
  -3   0   7       23.84       23.60      0.87 o 
  -2   0   7       41.09       39.84      1.07 o 
  -1   0   7        5.43        4.99      0.24 o 
   0   0   7       96.96       98.01      1.26 o 
   1   0   7      101.26      105.90      1.14 o 
   2   0   7       22.65       23.14      0.47 o 
   3   0   7       12.56       11.65      0.34 o 
   4   0   7      106.36      111.72      1.22 o 
   5   0   7       36.41       33.58      0.61 o 
   6   0   7       14.31       12.95      0.61 o 
  -5   1   7       25.04       21.60      0.99 o 
  -4   1   7        2.91        2.48      0.41 o 
  -3   1   7        3.10        2.65      0.39 o 
  -2   1   7        1.65        1.23      0.28 o 
  -1   1   7       20.34       20.46      0.42 o 
   0   1   7        0.20        0.25      0.11 o 
   1   1   7        0.91        3.14      1.37 o 
   2   1   7        0.01        0.10      0.12 o 
   3   1   7        0.02       -0.04      0.11 o 
   4   1   7        6.59        8.38      0.31 o 
   5   1   7       26.73       26.08      0.74 o 
   6   1   7       23.62       24.07      0.74 o 
   7   1   7       48.62       48.65      1.14 o 
  -5   2   7        2.51        1.62      0.39 o 
  -4   2   7        8.00        7.94      0.60 o 
  -3   2   7       54.64       58.73      1.48 o 
  -2   2   7        0.29        0.45      0.23 o 
  -1   2   7       46.67       47.08      1.15 o 
   0   2   7       16.76       14.31      0.36 o 
   1   2   7      124.93      117.02      1.41 o 
   2   2   7       60.32       52.45      0.71 o 
   3   2   7      572.90      564.51      4.21 o 
   4   2   7        0.04        0.03      0.16 o 
   5   2   7      158.68      162.16      2.24 o 
   6   2   7       25.98       24.98      0.75 o 
   7   2   7        6.90        5.50      0.44 o 
  -4   3   7        3.22        2.87      0.46 o 
  -3   3   7        0.07        0.15      0.24 o 
  -2   3   7        0.03       -0.10      0.19 o 
  -1   3   7        0.02       -0.09      0.15 o 
   0   3   7       48.53       48.05      0.69 o 
   1   3   7       18.71       18.36      0.40 o 
   2   3   7       15.43       15.21      0.37 o 
   3   3   7      251.71      258.71      2.16 o 
   4   3   7       19.47       17.29      0.58 o 
   5   3   7      529.64      556.87      9.06 o 
   6   3   7        5.42        5.16      0.44 o 
   7   3   7      358.32      400.86      3.48 o 
   8   3   7       20.08       19.27      0.75 o 
  -4   4   7        0.17        0.25      0.32 o 
  -3   4   7        1.17        1.08      0.21 o 
  -2   4   7        1.71        1.72      0.21 o 
  -1   4   7        2.73        2.23      0.21 o 
   0   4   7       13.72       13.10      0.76 o 
   1   4   7       55.54       57.36      0.62 o 
   2   4   7       69.33       67.66      0.69 o 
   3   4   7       23.87       26.34      0.41 o 
   4   4   7       37.00       34.55      0.62 o 
   5   4   7      359.75      385.31      3.93 o 
   6   4   7       26.06       25.19      0.74 o 
   7   4   7     1014.59     1156.56     21.20 o 
   8   4   7       89.12       97.53      1.37 o 
   9   4   7      352.85      411.81      5.88 o 
  -3   5   7       10.93       12.29      0.85 o 
  -2   5   7        3.95        3.85      0.30 o 
  -1   5   7        4.11        3.86      0.27 o 
   0   5   7      160.92      163.82      1.99 o 
   1   5   7       16.98       21.83      0.39 o 
   2   5   7       23.09       16.97      0.34 o 
   3   5   7       22.84       26.61      0.53 o 
   4   5   7       16.70       17.06      0.45 o 
   5   5   7        4.63        4.61      0.28 o 
   6   5   7       11.46       10.92      0.41 o 
   7   5   7       28.15       27.78      0.67 o 
   8   5   7       64.70       71.97      1.16 o 
   9   5   7       18.78       19.09      0.65 o 
  -2   6   7        1.12        0.77      0.22 o 
  -1   6   7        0.15        0.00      0.25 o 
   0   6   7        0.12        0.21      0.17 o 
   1   6   7        0.68        0.40      0.12 o 
   2   6   7       55.22       38.83      0.55 o 
   3   6   7       14.66       12.57      0.40 o 
   4   6   7      263.37      225.98      2.15 o 
   5   6   7       23.13       20.28      0.53 o 
   6   6   7      169.37      156.53      1.75 o 
   7   6   7       16.50       17.02      1.03 o 
   8   6   7       14.22       14.18      0.53 o 
   9   6   7        2.27        2.76      0.33 o 
  -1   7   7       24.08       26.03      0.71 o 
   0   7   7       16.49       15.68      0.54 o 
   1   7   7       29.72       27.57      0.67 o 
   2   7   7        2.54        4.18      0.30 o 
   3   7   7        3.36        3.51      0.26 o 
   4   7   7      121.16       91.40      2.42 o 
   5   7   7        6.29        6.21      0.34 o 
   6   7   7      241.00      215.95      2.53 o 
   7   7   7       10.54        9.21      0.44 o 
   8   7   7       48.63       47.10      1.25 o 
   0   8   7       52.31       65.15      1.60 o 
   1   8   7        4.86        4.29      0.35 o 
   2   8   7       16.14       19.45      0.84 o 
   3   8   7       11.75       10.86      0.43 o 
   4   8   7        1.45        1.99      0.52 o 
   5   8   7        4.16        2.97      0.29 o 
   6   8   7        1.01        1.01      0.23 o 
   7   8   7       13.74       12.84      0.52 o 
   8   8   7        0.07        0.35      0.39 o 
   2   9   7       25.83       35.13      1.18 o 
   3   9   7       69.77       93.61      1.32 o 
   4   9   7        8.15       12.97      0.53 o 
   5   9   7       12.97       15.54      0.72 o 
   6   9   7        1.59        2.70      0.30 o 
   7   9   7        2.59        3.18      0.34 o 
  -3  -7   8        4.26        4.42      0.36 o 
  -2  -7   8       38.81       44.28      0.93 o 
  -1  -7   8        0.17       -0.11      0.19 o 
  -4  -6   8      125.93      142.85      2.38 o 
  -3  -6   8       77.05       82.97      2.49 o 
  -2  -6   8        7.71        6.91      0.40 o 
  -1  -6   8        0.42        0.13      0.20 o 
   0  -6   8       10.39       11.16      1.24 o 
   1  -6   8        2.24        1.81      0.27 o 
   2  -6   8       18.52       18.51      0.89 o 
  -5  -5   8       16.23       15.65      0.85 o 
  -4  -5   8       26.48       29.56      1.10 o 
  -3  -5   8       36.63       37.54      0.78 o 
  -2  -5   8       86.35       88.60      1.25 o 
  -1  -5   8       61.81       63.89      1.04 o 
   0  -5   8        0.58        0.70      0.21 o 
   1  -5   8       59.73       62.77      1.07 o 
   2  -5   8       72.23       75.52      1.22 o 
   3  -5   8       25.85       29.66      0.76 o 
  -5  -4   8        0.68        0.82      0.36 o 
  -4  -4   8        0.50        0.46      0.31 o 
  -3  -4   8        3.80        3.23      0.28 o 
  -2  -4   8       34.74       34.15      0.97 o 
  -1  -4   8       13.00       12.96      0.46 o 
   0  -4   8       25.03       22.81      0.86 o 
   1  -4   8        2.42        2.09      0.24 o 
   2  -4   8       17.42       18.59      0.55 o 
   3  -4   8       13.45       13.89      0.50 o 
   4  -4   8       38.09       42.42      1.21 o 
  -5  -3   8        0.06        0.03      0.26 o 
  -4  -3   8       37.11       35.62      1.17 o 
  -3  -3   8        3.17        3.96      0.27 o 
  -2  -3   8        0.23        0.23      0.15 o 
  -1  -3   8        2.24        1.83      0.21 o 
   0  -3   8        5.66        4.49      0.36 o 
   1  -3   8       35.56       33.99      0.69 o 
   2  -3   8       10.14        8.69      0.39 o 
   3  -3   8       50.05       50.40      0.90 o 
   4  -3   8       13.24       10.63      0.45 o 
   5  -3   8        0.83        1.13      0.24 o 
  -5  -2   8       46.60       47.28      1.43 o 
  -4  -2   8        6.07        6.95      0.59 o 
  -3  -2   8       37.88       39.92      1.19 o 
  -2  -2   8       55.16       57.59      0.88 o 
  -1  -2   8       36.75       34.90      0.66 o 
   0  -2   8        0.35        0.22      0.11 o 
   1  -2   8       54.70       57.43      0.84 o 
   2  -2   8      150.17      119.24      2.91 o 
   3  -2   8       41.79       37.78      0.60 o 
   4  -2   8       45.56       39.72      0.63 o 
   5  -2   8       42.15       43.06      0.68 o 
   6  -2   8        0.08        0.18      0.20 o 
  -5  -1   8        2.10        2.02      0.44 o 
  -4  -1   8       36.10       38.91      1.24 o 
  -3  -1   8       17.24       14.76      0.77 o 
  -2  -1   8        3.40        3.60      0.24 o 
  -1  -1   8       44.14       42.36      0.56 o 
   0  -1   8       56.85       60.72      0.70 o 
   1  -1   8        4.92        6.40      0.29 o 
   2  -1   8       40.08       45.40      0.74 o 
   3  -1   8       40.94       42.65      0.72 o 
   4  -1   8        0.20       -0.11      0.14 o 
   5  -1   8        2.18        1.51      0.24 o 
   6  -1   8        0.63        0.08      0.30 o 
  -5   0   8        4.16        4.47      0.56 o 
  -4   0   8        3.58        2.77      0.45 o 
  -3   0   8        4.14        4.01      0.46 o 
  -2   0   8        0.50        0.47      0.23 o 
  -1   0   8        1.26        1.23      0.13 o 
   0   0   8        5.17        5.04      0.25 o 
   1   0   8       14.30       10.92      0.35 o 
   2   0   8       38.78       40.12      0.67 o 
   3   0   8       55.58       44.59      0.72 o 
   4   0   8      128.35      112.63      1.28 o 
   5   0   8       82.62       72.07      1.42 o 
   6   0   8      241.62      230.99      3.12 o 
   7   0   8       96.22       95.63      1.79 o 
  -5   1   8       16.60       17.65      0.90 o 
  -4   1   8        7.35        8.25      0.65 o 
  -3   1   8        8.32        8.05      0.59 o 
  -2   1   8       10.70        8.31      0.57 o 
  -1   1   8      277.47      286.79      2.45 o 
   0   1   8        2.61        1.79      0.18 o 
   1   1   8      350.86      341.88      2.82 o 
   2   1   8        7.19        7.93      0.30 o 
   3   1   8       39.61       36.02      1.33 o 
   4   1   8       20.49       18.82      0.45 o 
   5   1   8        0.30        0.19      0.19 o 
   6   1   8       42.11       36.32      0.98 o 
   7   1   8        0.37        0.33      0.28 o 
  -4   2   8        5.14        4.80      0.55 o 
  -3   2   8        3.30        2.79      0.42 o 
  -2   2   8       33.51       35.49      1.13 o 
  -1   2   8       16.34       14.22      0.66 o 
   0   2   8       14.64       14.51      0.37 o 
   1   2   8      229.02      233.10      2.08 o 
   2   2   8        1.56        0.98      0.16 o 
   3   2   8      481.09      499.72      3.86 o 
   4   2   8        3.18        2.68      0.31 o 
   5   2   8      184.70      184.23      2.52 o 
   6   2   8       85.82       82.07      1.54 o 
   7   2   8       10.23        8.88      0.57 o 
   8   2   8       78.58       84.28      1.67 o 
  -4   3   8        0.00       -0.19      0.27 o 
  -3   3   8        0.59        0.88      0.33 o 
  -2   3   8       20.23       20.36      0.89 o 
  -1   3   8       24.83       25.88      0.93 o 
   0   3   8       45.24       42.83      0.69 o 
   1   3   8       75.25       72.32      0.92 o 
   2   3   8       50.63       50.61      1.29 o 
   3   3   8     1512.55     1582.13     37.60 o 
   4   3   8      159.84      162.88      2.25 o 
   5   3   8     1792.42     1976.42     18.89 o 
   6   3   8      282.38      288.35      3.60 o 
   7   3   8      257.19      286.60      3.66 o 
   8   3   8       98.36      103.72      1.88 o 
  -3   4   8        0.62        0.85      0.36 o 
  -2   4   8       62.95       62.55      1.62 o 
  -1   4   8        5.71        4.87      0.48 o 
   0   4   8        4.58        5.19      0.45 o 
   1   4   8        0.28        0.23      0.13 o 
   2   4   8       12.73       12.06      0.36 o 
   3   4   8        6.36        6.25      0.38 o 
   4   4   8       50.62       48.21      1.04 o 
   5   4   8       90.33       91.44      1.59 o 
   6   4   8       55.13       55.76      1.22 o 
   7   4   8       22.04       22.15      0.80 o 
   8   4   8        1.51        1.02      0.32 o 
  -2   5   8        0.08        0.05      0.29 o 
  -1   5   8       16.57       15.34      0.79 o 
   0   5   8       86.04       73.53      1.63 o 
   1   5   8       33.18       31.01      1.29 o 
   2   5   8      221.94      194.67      2.02 o 
   3   5   8       38.73       29.96      0.81 o 
   4   5   8       71.29       61.80      1.24 o 
   5   5   8       23.87       20.51      0.71 o 
   6   5   8        0.01        0.26      0.20 o 
   7   5   8        0.52        0.54      0.26 o 
   8   5   8        3.11        2.65      0.41 o 
  -2   6   8        7.76        7.32      0.68 o 
  -1   6   8        5.03        4.55      0.56 o 
   0   6   8       32.69       25.64      0.99 o 
   1   6   8        0.99        1.07      0.31 o 
   2   6   8      302.76      247.22      3.07 o 
   3   6   8        3.20        2.11      0.29 o 
   4   6   8      230.09      185.42      2.57 o 
   5   6   8       22.79       19.21      0.71 o 
   6   6   8       18.16       15.70      0.67 o 
   7   6   8        3.54        3.39      0.39 o 
   0   7   8        0.49        0.27      0.36 o 
   1   7   8        0.43        0.56      0.33 o 
   2   7   8        0.24        0.05      0.18 o 
   3   7   8       18.21       16.66      0.65 o 
   4   7   8        0.47        0.50      0.21 o 
   5   7   8       18.49       15.87      0.66 o 
   6   7   8        1.65        2.47      0.35 o 
   7   7   8        0.22        0.14      0.26 o 
   8   7   8        0.48        0.75      0.31 o 
   3   8   8        0.12        0.15      0.28 o 
   4   8   8        6.32        7.52      0.38 o 
   5   8   8       13.10       14.38      0.52 o 
   6   8   8       48.04       44.93      0.92 o 
   7   8   8        0.10        0.09      0.25 o 
   3   9   8       88.68      119.73      1.91 o 
   4   9   8       32.40       33.52      0.77 o 
   5   9   8        8.40       10.43      1.00 o 
   6   9   8       56.44       66.47      1.79 o 
  -3  -6   9       65.01       74.70      1.23 o 
  -2  -6   9       13.51       13.79      0.53 o 
  -1  -6   9       31.04       34.90      1.14 o 
   0  -6   9       33.47       35.14      0.84 o 
  -4  -5   9       39.51       38.80      1.31 o 
  -3  -5   9        0.04       -0.14      0.20 o 
  -2  -5   9        0.01        0.21      0.20 o 
  -1  -5   9        7.79        7.86      0.42 o 
   0  -5   9       73.01       80.58      1.25 o 
   1  -5   9        1.47        2.13      0.28 o 
   2  -5   9       36.13       43.75      0.98 o 
  -4  -4   9        1.51        1.15      0.38 o 
  -3  -4   9        0.00       -0.03      0.18 o 
  -2  -4   9        0.02        0.03      0.31 o 
  -1  -4   9       20.58       20.43      0.59 o 
   0  -4   9       24.80       23.04      0.63 o 
   1  -4   9        3.92        2.87      0.29 o 
   2  -4   9        0.01        0.45      0.30 o 
   3  -4   9       14.98       18.00      0.59 o 
   4  -4   9       76.00       94.36      1.42 o 
  -5  -3   9        0.25        0.25      0.29 o 
  -4  -3   9        3.96        3.94      0.52 o 
  -3  -3   9       22.15       20.09      0.89 o 
  -2  -3   9       29.74       23.28      0.60 o 
  -1  -3   9        2.37        1.62      0.23 o 
   0  -3   9       55.61       46.20      0.90 o 
   1  -3   9       88.42       85.44      1.22 o 
   2  -3   9        0.80        0.44      0.38 o 
   3  -3   9        4.59        3.74      0.31 o 
   4  -3   9        0.40        0.99      0.24 o 
   5  -3   9       34.44       40.62      1.45 o 
  -5  -2   9       16.85       17.39      0.92 o 
  -4  -2   9        1.73        1.52      0.41 o 
  -3  -2   9        4.76        3.80      0.49 o 
  -2  -2   9       15.49       16.33      0.48 o 
  -1  -2   9        6.44        7.90      0.35 o 
   0  -2   9        0.30        0.32      0.14 o 
   1  -2   9        4.92        5.67      0.26 o 
   2  -2   9        5.47        6.84      0.28 o 
   3  -2   9        3.51        2.26      0.21 o 
   4  -2   9        0.34        0.69      0.17 o 
   5  -2   9       14.96       13.36      0.41 o 
  -5  -1   9        0.93        1.22      0.38 o 
  -4  -1   9        0.01        0.53      0.35 o 
  -3  -1   9        4.85        4.05      0.50 o 
  -2  -1   9        7.95        7.47      0.58 o 
  -1  -1   9       17.56       15.54      0.36 o 
   0  -1   9       85.08       82.13      0.88 o 
   1  -1   9       51.46       41.41      1.03 o 
   2  -1   9      326.02      280.13      2.55 o 
   3  -1   9      152.65      128.41      1.49 o 
   4  -1   9      310.93      282.20      2.62 o 
   5  -1   9      152.41      147.77      2.37 o 
   6  -1   9       33.09       26.10      0.94 o 
  -4   0   9        0.44        0.13      0.28 o 
  -3   0   9      145.36      153.10      2.74 o 
  -2   0   9        0.86        0.41      0.32 o 
  -1   0   9       55.33       53.90      0.85 o 
   0   0   9        0.48        0.57      0.16 o 
   1   0   9        0.10       -0.02      0.13 o 
   2   0   9       12.17        9.30      0.36 o 
   3   0   9        2.21        1.34      0.39 o 
   4   0   9       63.24       49.82      0.98 o 
   5   0   9        7.44        5.16      0.44 o 
   6   0   9       10.42        7.85      0.56 o 
   7   0   9       11.02        9.51      0.61 o 
  -4   1   9       33.81       36.50      1.29 o 
  -3   1   9        6.05        6.02      0.57 o 
  -2   1   9       19.62       19.39      0.86 o 
  -1   1   9      122.30      125.25      2.27 o 
   0   1   9        1.09        1.03      0.18 o 
   1   1   9      188.10      190.83      1.85 o 
   2   1   9       35.18       32.01      0.61 o 
   3   1   9       27.14       24.33      0.54 o 
   4   1   9      163.40      162.14      1.66 o 
   5   1   9        0.29        0.42      0.24 o 
   6   1   9       55.82       54.12      1.25 o 
   7   1   9        0.04       -0.09      0.28 o 
  -4   2   9        9.90        8.89      0.69 o 
  -3   2   9        2.97        2.30      0.44 o 
  -2   2   9       19.35       17.80      0.84 o 
  -1   2   9      483.18      526.15      6.41 o 
   0   2   9       89.08       95.23      1.14 o 
   1   2   9     2141.91     2323.54     44.94 o 
   2   2   9      360.16      376.30      3.11 o 
   3   2   9     1321.64     1431.47     10.11 o 
   4   2   9      284.99      300.52      3.67 o 
   5   2   9       43.19       46.32      1.11 o 
   6   2   9       16.91       18.09      0.72 o 
   7   2   9        4.05        3.78      0.44 o 
   8   2   9        0.24        0.30      0.34 o 
  -3   3   9        2.33        2.10      0.45 o 
  -2   3   9       19.03       18.43      0.90 o 
  -1   3   9        4.37        3.56      0.45 o 
   0   3   9        1.02        1.26      0.31 o 
   1   3   9       50.73       53.36      0.80 o 
   2   3   9       41.88       40.38      0.70 o 
   3   3   9      179.21      194.19      3.95 o 
   4   3   9        6.81        6.68      0.43 o 
   5   3   9       12.29       12.47      0.59 o 
   6   3   9       23.30       22.35      0.79 o 
   7   3   9       16.68       13.84      0.67 o 
   8   3   9       19.13       22.45      0.90 o 
  -3   4   9       16.97       14.52      0.92 o 
  -2   4   9       74.14       73.15      1.86 o 
  -1   4   9       24.09       25.95      1.03 o 
   0   4   9       87.15       80.99      1.76 o 
   1   4   9       36.69       34.67      0.85 o 
   2   4   9        5.17        3.92      0.24 o 
   3   4   9        4.58        3.14      0.32 o 
   4   4   9       19.88       19.28      0.67 o 
   5   4   9       37.42       34.98      0.95 o 
   6   4   9       27.23       28.88      0.90 o 
   7   4   9       38.59       39.83      1.11 o 
   8   4   9       10.43        9.91      0.63 o 
  -2   5   9      113.86      114.76      2.49 o 
  -1   5   9        2.31        1.95      0.44 o 
   0   5   9      265.53      248.79      3.72 o 
   1   5   9       12.49       10.80      0.63 o 
   2   5   9       96.00       72.67      0.99 o 
   3   5   9        5.46        3.64      0.35 o 
   4   5   9        6.45        4.24      0.38 o 
   5   5   9        0.11        0.14      0.19 o 
   6   5   9        6.94        6.09      0.46 o 
   7   5   9        0.02        0.28      0.26 o 
   8   5   9        0.77        1.15      0.36 o 
  -1   6   9        1.20        1.83      0.45 o 
   0   6   9        2.33        1.56      0.39 o 
   1   6   9       19.10       19.51      0.88 o 
   2   6   9        4.52        4.75      0.39 o 
   3   6   9       14.12       12.84      0.58 o 
   4   6   9        7.72       10.01      0.53 o 
   5   6   9        0.46        0.24      0.21 o 
   6   6   9        3.43        3.46      0.38 o 
   7   6   9        6.43        5.79      0.50 o 
   8   6   9        1.51        2.02      0.40 o 
   0   7   9        0.00       -0.26      0.33 o 
   1   7   9        7.19        8.32      0.66 o 
   3   7   9        1.42        2.37      0.33 o 
   4   7   9       78.01       67.92      1.42 o 
   5   7   9       19.08       17.41      0.71 o 
   6   7   9        2.08        1.37      0.30 o 
   7   7   9        2.59        1.47      0.33 o 
   3   8   9        4.17        2.98      0.38 o 
   4   8   9       13.35       15.75      0.69 o 
   5   8   9       10.58       10.36      0.57 o 
   6   8   9        0.02       -0.16      0.16 o 
  -2  -5  10        9.17        8.26      0.44 o 
  -1  -5  10        3.03        3.32      0.42 o 
   0  -5  10       19.85       22.80      0.72 o 
   1  -5  10       12.30       17.41      1.28 o 
  -3  -4  10       19.99       22.39      1.01 o 
  -2  -4  10        2.42        2.02      0.28 o 
  -1  -4  10       28.20       27.87      0.78 o 
   0  -4  10        0.01        0.02      0.20 o 
   1  -4  10        5.70        5.60      0.65 o 
   2  -4  10       13.56       19.59      0.63 o 
   3  -4  10       40.16       49.45      1.02 o 
  -4  -3  10        0.37        0.33      0.31 o 
  -3  -3  10        0.03        0.12      0.29 o 
  -2  -3  10        1.69        2.05      0.27 o 
  -1  -3  10        0.79        0.54      0.22 o 
   0  -3  10        8.50        9.41      0.43 o 
   1  -3  10        7.70        6.68      0.64 o 
   2  -3  10        1.85        1.99      0.28 o 
   3  -3  10       12.21        8.55      0.43 o 
   4  -3  10        5.86        5.57      0.39 o 
  -4  -2  10       17.69       17.97      0.92 o 
  -3  -2  10       10.14        9.41      0.68 o 
  -2  -2  10      137.88      139.01      2.59 o 
  -1  -2  10       58.34       54.31      0.95 o 
   0  -2  10      330.38      302.50      3.95 o 
   1  -2  10      185.83      167.42      1.87 o 
   2  -2  10      139.64      115.14      1.20 o 
   3  -2  10       86.51       77.12      1.14 o 
   4  -2  10        0.32       -0.01      0.14 o 
   5  -2  10        2.02        2.25      0.28 o 
  -4  -1  10        0.00        0.03      0.32 o 
  -3  -1  10        1.96        1.37      0.37 o 
  -2  -1  10        0.32        0.46      0.31 o 
  -1  -1  10        3.34        3.23      0.21 o 
   0  -1  10       40.67       36.29      0.75 o 
   1  -1  10       22.17       18.27      0.43 o 
   2  -1  10       73.03       61.75      0.98 o 
   3  -1  10       38.34       34.06      0.73 o 
   4  -1  10        0.39        0.01      0.18 o 
   5  -1  10       11.57        9.72      0.62 o 
   6  -1  10       17.25       20.08      0.89 o 
  -4   0  10        9.24        9.27      0.72 o 
  -3   0  10       44.18       43.14      1.41 o 
  -2   0  10        0.40        0.27      0.33 o 
  -1   0  10       25.35       24.62      0.98 o 
   0   0  10       45.32       45.26      0.91 o 
   1   0  10        0.45        0.31      0.17 o 
   2   0  10      124.14      121.53      1.44 o 
   3   0  10        2.03        1.28      0.21 o 
   4   0  10        3.11        2.77      0.26 o 
   5   0  10        0.93        0.06      0.25 o 
   6   0  10       25.12       25.54      0.94 o 
  -3   1  10      641.51      721.63      8.75 o 
  -2   1  10      128.58      142.00      2.66 o 
  -1   1  10     1247.00     1421.86     15.28 o 
   0   1  10      265.21      280.95      2.56 o 
   1   1  10      355.72      391.23      3.32 o 
   2   1  10       64.67       65.58      0.96 o 
   3   1  10        2.04        2.02      0.22 o 
   4   1  10        4.74        4.22      0.39 o 
   5   1  10        1.41        1.55      0.32 o 
   6   1  10        0.54        0.99      0.33 o 
   7   1  10        3.21        2.99      0.47 o 
  -3   2  10        5.76        4.28      0.58 o 
  -2   2  10        2.01        1.74      0.44 o 
  -1   2  10      145.65      158.26      2.76 o 
   0   2  10        0.83        0.81      0.31 o 
   1   2  10      150.60      163.61      1.72 o 
   2   2  10        3.88        3.58      0.47 o 
   3   2  10        1.82        1.57      0.29 o 
   4   2  10       28.22       29.85      0.88 o 
   5   2  10        8.42        8.97      0.53 o 
   6   2  10        5.92        6.30      0.49 o 
   7   2  10        1.22        1.53      0.38 o 
  -2   3  10       10.57       10.36      0.77 o 
  -1   3  10       14.27       14.18      0.79 o 
   0   3  10       10.42        9.56      0.65 o 
   1   3  10        6.06        4.95      0.30 o 
   2   3  10       73.02       80.13      1.61 o 
   3   3  10       76.48       72.08      1.39 o 
   4   3  10       57.14       55.82      1.23 o 
   5   3  10        4.47        5.79      0.44 o 
   6   3  10        1.09        1.58      0.33 o 
   7   3  10       40.46       42.74      1.20 o 
  -2   4  10      106.61      108.64      2.42 o 
  -1   4  10        1.30        1.16      0.42 o 
   0   4  10       23.62       20.86      0.90 o 
   1   4  10        0.07       -0.23      0.26 o 
   2   4  10        4.17        4.01      0.27 o 
   5   4  10        1.26        1.14      0.29 o 
   6   4  10        1.02        0.87      0.27 o 
   7   4  10       12.89       13.11      0.69 o 
  -1   5  10        9.84        9.97      0.79 o 
   0   5  10        5.19        5.16      0.57 o 
   1   5  10        6.35        5.47      0.51 o 
   2   5  10       13.56       13.96      0.60 o 
   3   5  10        4.59        3.93      0.37 o 
   4   5  10        2.97        2.12      0.32 o 
   5   5  10        2.39        2.51      0.34 o 
   6   5  10        6.51        6.69      0.51 o 
   7   5  10       16.38       16.16      0.77 o 
   0   6  10       53.96       51.98      1.57 o 
   1   6  10        8.85        6.51      0.58 o 
   3   6  10       23.85       22.88      0.78 o 
   4   6  10        9.65        9.35      0.52 o 
   5   6  10       10.99       10.33      0.56 o 
   6   6  10        2.24        1.20      0.30 o 
   7   6  10       57.56       62.57      1.49 o 
   3   7  10        0.80        0.72      0.26 o 
   4   7  10        0.10        0.07      0.21 o 
   5   7  10        4.90        3.54      0.39 o 
   6   7  10       46.01       50.07      1.29 o 
   4   8  10        6.30       10.17      0.59 o 
   5   8  10        3.85        4.62      0.45 o 
  -1  -4  11        4.48        3.92      0.47 o 
   0  -4  11        0.49        0.76      0.33 o 
   1  -4  11        1.20        0.86      0.27 o 
  -2  -3  11      123.87      123.98      2.56 o 
  -1  -3  11      101.79      101.84      1.46 o 
   0  -3  11       10.55        6.25      0.40 o 
   1  -3  11        3.91        2.02      0.29 o 
   2  -3  11        1.01        1.79      0.54 o 
   3  -3  11       25.29       27.04      0.76 o 
  -3  -2  11       15.72       15.63      0.88 o 
  -2  -2  11       67.27       67.73      1.77 o 
  -1  -2  11       53.06       48.46      0.94 o 
   0  -2  11       36.39       32.79      0.78 o 
   1  -2  11       35.37       31.14      0.60 o 
   2  -2  11        2.90        3.47      0.26 o 
   3  -2  11        0.22        0.05      0.14 o 
   4  -2  11        6.67        7.05      0.34 o 
  -3  -1  11        0.28        0.06      0.31 o 
  -2  -1  11       33.83       36.11      1.29 o 
  -1  -1  11        2.44        2.24      0.46 o 
   0  -1  11       33.04       32.62      0.58 o 
   1  -1  11        2.77        1.79      0.20 o 
   2  -1  11        6.78        6.05      0.29 o 
   3  -1  11        5.53        3.91      0.27 o 
   4  -1  11        5.68        5.09      0.29 o 
   5  -1  11        0.00        0.35      0.20 o 
  -3   0  11      360.35      424.27      5.91 o 
  -2   0  11       60.62       63.32      1.73 o 
  -1   0  11       28.55       27.54      1.09 o 
   0   0  11        0.34        0.32      0.15 o 
   1   0  11        8.83        9.56      0.77 o 
   2   0  11        6.66        6.20      0.35 o 
   3   0  11        0.16        0.11      0.17 o 
   4   0  11        3.93        2.71      0.40 o 
   5   0  11        1.36        0.94      0.33 o 
  -2   1  11        3.27        3.35      0.56 o 
  -1   1  11       58.73       67.32      1.74 o 
   0   1  11        3.32        3.67      0.48 o 
   1   1  11        0.01        0.09      0.16 o 
   2   1  11        5.76        5.96      0.35 o 
   3   1  11        1.44        1.59      0.23 o 
   4   1  11        2.14        1.87      0.34 o 
   5   1  11        3.98        3.56      0.44 o 
   6   1  11       39.03       41.37      1.22 o 
  -2   2  11       32.99       33.99      1.30 o 
  -1   2  11       24.49       24.15      1.07 o 
   0   2  11       95.52      111.21      2.25 o 
   1   2  11       23.14       22.60      0.58 o 
   2   2  11       22.99       23.58      0.60 o 
   3   2  11       27.30       28.17      0.65 o 
   4   2  11       26.77       27.21      0.89 o 
   5   2  11       72.46       80.73      1.66 o 
   6   2  11       46.67       42.96      1.21 o 
  -1   3  11        2.65        2.26      0.48 o 
   0   3  11        0.59        0.69      0.36 o 
   1   3  11       23.34       23.45      0.95 o 
   2   3  11        0.48        0.40      0.19 o 
   3   3  11        0.13        0.67      0.25 o 
   4   3  11        2.02        1.65      0.32 o 
   5   3  11       18.24       16.83      0.72 o 
   6   3  11        0.82        1.07      0.32 o 
   7   3  11        0.77        1.37      0.35 o 
  -1   4  11        1.05        0.85      0.43 o 
   0   4  11       12.38       11.20      0.79 o 
   1   4  11        4.99        3.92      0.50 o 
   2   4  11        0.24        0.51      0.44 o 
   3   4  11        5.06        4.85      0.41 o 
   4   4  11        5.25        4.09      0.40 o 
   5   4  11       58.79       62.23      1.42 o 
   6   4  11        0.69        0.41      0.28 o 
   7   4  11        2.79        2.10      0.41 o 
   0   5  11        0.10        0.14      0.34 o 
   1   5  11        0.65        0.83      0.41 o 
   3   5  11       54.57       55.37      1.27 o 
   4   5  11       16.03       18.85      0.75 o 
   5   5  11       30.22       31.62      0.99 o 
   6   5  11       83.17       92.91      1.85 o 
   3   6  11        1.70        1.39      0.31 o 
   4   6  11       77.07       91.55      1.75 o 
   5   6  11        6.46        6.02      0.47 o 
   6   6  11       78.68      101.84      1.96 o 
   4   7  11        3.42        2.09      0.35 o 
   5   7  11        8.94       10.66      0.59 o 
  -1  -2  12        5.49        3.88      0.57 o 
   0  -2  12        3.13        2.70      0.33 o 
   1  -2  12        4.47        2.30      0.34 o 
   2  -2  12       13.06       13.78      0.44 o 
  -1  -1  12        4.64        4.21      0.58 o 
   0  -1  12        0.61        0.37      0.17 o 
   1  -1  12        0.35        0.74      0.18 o 
   2  -1  12       11.01       10.32      0.57 o 
   3  -1  12        1.50        1.48      0.27 o 
   4  -1  12        0.24        0.79      0.23 o 
  -1   0  12        0.02        0.01      0.33 o 
   0   0  12        0.02       -0.07      0.21 o 
   1   0  12        0.01        0.02      0.15 o 
   2   0  12       19.27       21.25      0.62 o 
   3   0  12        3.26        2.91      0.30 o 
   4   0  12       48.04       51.82      1.35 o 
  -1   1  12        2.25        2.65      0.51 o 
   0   1  12        0.33        0.21      0.35 o 
   1   1  12       75.25       85.45      1.24 o 
   2   1  12       70.45       72.91      1.14 o 
   3   1  12       38.22       46.92      1.40 o 
   4   1  12       19.83       20.81      0.83 o 
   5   1  12        0.00        0.07      0.28 o 
  -1   2  12       18.82       18.57      1.02 o 
   0   2  12        1.59        1.21      0.43 o 
   1   2  12        2.51        2.33      0.49 o 
   2   2  12        1.41        1.28      0.23 o 
   3   2  12        5.16        5.35      0.45 o 
   4   2  12        1.77        0.69      0.27 o 
   5   2  12       26.08       29.15      0.98 o 
   0   3  12        0.14        0.31      0.38 o 
   1   3  12       26.54       27.73      1.12 o 
   2   3  12        0.38        0.48      0.22 o 
   3   3  12       41.42       45.36      1.16 o 
   4   3  12        0.04        0.18      0.22 o 
   5   3  12       13.60       14.64      0.70 o 
   6   3  12       14.20       15.54      0.77 o 
   1   4  12       32.44       33.25      1.22 o 
   2   4  12       56.12       64.33      1.39 o 
   3   4  12        0.02        0.08      0.21 o 
   4   4  12       57.27       66.17      1.49 o 
   5   4  12        6.65        6.70      0.53 o 
   3   5  12        6.25        5.26      0.45 o 
   4   5  12       50.96       66.01      1.50 o 
   5   5  12        2.73        2.02      0.35 o 
   1   0  13        8.27       11.44      0.40 o 
   2   0  13        0.28        0.08      0.17 o 
   1   1  13        0.90        0.66      0.25 o 
   2   1  13        3.54        3.30      0.45 o 
   3   1  13       50.59       61.36      1.47 o 
   1   2  13        2.21        2.16      0.53 o 
   2   2  13        6.24        7.03      0.40 o 
   3   2  13       55.53       69.36      1.56 o 
   2   3  13       14.64       14.84      0.70 o 
   3   3  13        0.02       -0.16      0.23 o 
                                                 
****
****    pluto.inp 
join radii uniq
rod shade
view min
view cur zr 22
put h5 ne  h15" sw
****
****    HKLS 
   0  -1   0  744.72    7.56
   0   1   0  741.31    7.11
   0  -1   0  757.56    7.47
   0   2   0  397.31    3.86
   0  -2   0  395.43    4.15
   0  -2   0  399.35    4.13
   0  -3   0    2.30    0.19
   0  -3   0    1.69    0.20
   0   3   0    1.97    0.15
   0   4   0  110.24    1.42
   0  -4   0  109.89    1.62
   0  -4   0  111.95    1.61
   0  -5   0  142.58    2.06
   0   5   0  143.12    1.84
   0  -5   0  144.46    2.08
   0   6   0   28.94    0.72
   0  -6   0   28.62    0.86
   0  -7   0   19.61    0.77
   0   7   0   19.13    0.63
   0   7   0   19.15    0.84
   0   8   0   17.74    0.88
   0   8   0   17.40    0.69
   0  -8   0   16.71    0.80
   0   9   0   12.45    0.83
   0  -9   0   11.23    0.76
   0  10   0   35.77    1.45
   0 -10   0   36.56    1.29
   1  -9   0    9.98    0.70
  -1   9   0   10.18    0.83
   1  -8   0   34.57    1.13
  -1   8   0   35.90    1.31
  -1   7   0   38.45    0.92
   1  -7   0   39.30    1.11
  -1   7   0   38.34    1.26
  -1   6   0    2.43    0.36
  -1   6   0    2.15    0.26
   1  -6   0    2.34    0.33
  -1   5   0    8.56    0.37
  -1   5   0    8.50    0.51
   1  -5   0    7.91    0.46
  -1   4   0   21.88    0.52
   1  -4   0   24.39    0.66
  -1   4   0   21.91    0.71
  -1   3   0 3062.38   28.52
   1  -3   0 3118.55   30.15
  -1   2   0  193.60    1.99
   1  -2   0  190.56    2.20
  -1   1   0  226.48    2.49
  -1   1   0  219.08    2.20
   1  -1   0  219.62    2.37
   1   0   0  244.50    2.72
  -1   0   0  257.49    2.81
   1   1   0   48.22    0.58
  -1  -1   0   51.35    0.70
  -1  -2   0   53.08    0.82
  -1  -2   0   52.07    0.69
   1   2   0   53.52    0.69
  -1  -3   0  950.52    9.52
   1   3   0  949.18    8.96
  -1  -3   0  944.35    9.57
  -1  -4   0    0.39    0.13
  -1  -4   0    0.00    0.17
   1   4   0    0.07    0.11
   1   5   0  230.95    2.64
  -1  -5   0  227.54    2.82
  -1  -5   0  231.83    2.97
  -1  -6   0  112.68    1.87
   1   6   0  108.17    1.59
  -1  -6   0  108.48    1.73
  -1  -7   0  105.79    1.83
  -1  -7   0  110.26    1.95
   1   7   0  107.53    1.67
   1   8   0    2.20    0.38
   1   8   0    1.25    0.29
  -1  -8   0    1.72    0.36
   1   9   0    3.45    0.38
  -1  -9   0    3.69    0.50
   1   9   0    3.25    0.48
   1  10   0    1.25    0.51
  -1 -10   0    0.89    0.40
   1  10   0    1.15    0.31
  -2   8   0   14.94    0.97
   2  -8   0   15.13    0.81
  -2   7   0    1.05    0.40
   2  -7   0    1.10    0.33
   2  -6   0  121.03    2.09
  -2   6   0  124.36    2.38
   2  -5   0    1.49    0.26
  -2   5   0    0.10    0.20
  -2   4   0    0.15    0.16
   2  -4   0    0.43    0.19
  -2   4   0    0.33    0.15
  -2   3   0  147.70    2.19
  -2   3   0  151.91    1.71
   2  -3   0  149.02    1.99
   2  -2   0  140.36    1.79
  -2   2   0  140.53    1.95
  -2   2   0  141.15    1.53
  -2   1   0   87.13    1.27
  -2   1   0   87.91    0.98
   2  -1   0   90.55    1.19
   2   0   0 9999.82   96.42
  -2   0   0 9822.20   98.03
  -2  -1   0 1046.66   10.40
  -2  -1   0 1048.65   10.45
   2   1   0 1030.44    9.74
  -2  -2   0    2.66    0.22
  -2  -2   0    2.72    0.13
   2   2   0    2.70    0.15
  -2  -3   0    0.21    0.07
  -2  -3   0    0.20    0.13
   2   3   0    0.10    0.08
   2   4   0   37.14    0.69
  -2  -4   0   37.87    0.87
  -2  -4   0   36.44    0.66
  -2  -5   0   35.83    0.93
   2   5   0   37.09    0.75
  -2  -5   0   37.73    0.75
  -2  -6   0   38.05    1.03
  -2  -6   0   37.79    0.85
   2   6   0   38.10    0.82
  -2  -7   0   39.76    1.13
   2   7   0   40.04    0.93
  -2  -7   0   40.18    0.96
  -2  -8   0   25.47    0.96
   2   8   0   26.87    0.82
  -2  -8   0   27.16    0.86
  -2  -9   0    0.65    0.37
   2   9   0    0.81    0.25
   2   9   0    0.98    0.39
  -2 -10   0    0.52    0.42
   2  10   0    0.83    0.27
   2  11   0    4.52    0.53
   3  -8   0    2.05    0.45
  -3   8   0    2.47    0.53
   3  -7   0    4.26    0.49
  -3   7   0    4.19    0.58
  -3   6   0  134.09    2.59
   3  -6   0  130.91    2.26
  -3   5   0    5.36    0.52
   3  -5   0    5.45    0.44
  -3   4   0    3.64    0.38
   3  -4   0    4.06    0.34
   3  -3   0 1006.89   10.49
  -3   3   0 1043.78   10.96
  -3   2   0  186.64    1.96
  -3   2   0  186.15    2.53
   3  -2   0  183.15    2.35
  -3   1   0  422.67    4.07
  -3   1   0  415.53    4.69
   3  -1   0  423.02    4.55
  -3   0   0  109.35    1.50
   3   0   0  111.47    1.18
   3   0   0  112.77    1.48
  -3  -1   0   58.74    0.87
   3   1   0   58.21    0.71
  -3  -2   0   93.19    1.47
  -3  -2   0   95.20    1.17
   3   2   0   94.96    1.11
  -3  -3   0  103.38    1.26
  -3  -3   0  103.03    1.61
   3   3   0  106.09    1.29
  -3  -4   0   60.78    0.89
   3   4   0   64.27    0.96
  -3  -4   0   61.45    1.22
  -3  -5   0  283.08    3.17
  -3  -5   0  282.97    3.62
   3   5   0  280.15    3.12
   3   6   0   12.47    0.48
  -3  -6   0   12.36    0.63
  -3  -6   0   12.72    0.46
  -3  -7   0    9.28    0.64
  -3  -7   0    9.84    0.47
   3   7   0    9.70    0.46
   3   8   0   11.76    0.54
  -3  -8   0   11.31    0.73
  -3  -9   0    8.35    0.68
   3   9   0    9.71    0.53
   3  10   0    0.77    0.27
  -3 -10   0    0.52    0.41
   3  11   0   17.91    0.80
  -3 -11   0   16.81    1.01
  -4   7   0    0.62    0.32
   4  -7   0    0.93    0.36
   4  -6   0   69.63    1.64
  -4   6   0   71.90    1.90
   4  -5   0   67.95    1.50
  -4   5   0   63.17    1.68
   4  -4   0   19.06    0.73
  -4   4   0   18.19    0.82
   4  -3   0   50.37    1.11
  -4   3   0   49.91    1.25
  -4   2   0   55.43    1.22
   4  -2   0   54.76    1.11
  -4   1   0   39.39    0.91
   4  -1   0   39.34    0.86
   4   0   0  116.97    1.26
  -4   0   0  114.98    1.68
   4   0   0  117.92    1.67
   4   1   0   15.59    0.33
  -4  -1   0   16.33    0.46
  -4  -2   0  525.69    5.85
   4   2   0  513.14    5.05
  -4  -2   0  524.64    5.45
  -4  -3   0    8.38    0.47
   4   3   0    8.77    0.30
  -4  -3   0    8.16    0.28
   4   4   0   19.62    0.49
  -4  -4   0   19.44    0.69
  -4  -4   0   19.24    0.43
   4   5   0  105.89    1.48
  -4  -5   0  102.95    1.86
  -4  -5   0  107.81    1.40
  -4  -6   0    5.00    0.45
   4   6   0    4.88    0.33
   4   7   0    1.93    0.25
  -4  -7   0    1.78    0.38
  -4  -8   0   98.82    2.06
   4   8   0   97.06    1.67
   4   9   0    5.43    0.43
  -4  -9   0    5.35    0.60
   4  10   0    0.98    0.28
  -4 -10   0    0.71    0.47
   4  11   0   17.26    0.80
  -4 -11   0   18.95    1.10
   5  -6   0   59.46    1.61
  -5   6   0   57.88    1.76
  -5   5   0   10.25    0.73
   5  -5   0    9.90    0.66
  -5   4   0    0.18    0.30
   5  -4   0    0.21    0.24
   5  -3   0   48.16    1.19
  -5   3   0   49.03    1.34
  -5   2   0    2.71    0.35
   5  -2   0    3.53    0.34
  -5   1   0    8.53    0.47
   5  -1   0    8.52    0.44
  -5   0   0    1.05    0.21
  -5  -1   0  223.18    2.79
  -5  -2   0   71.22    1.14
   5   2   0   72.33    0.97
  -5  -2   0   69.37    1.48
  -5  -3   0   22.51    0.54
  -5  -3   0   21.05    0.79
   5   3   0   21.98    0.49
  -5  -4   0    4.77    0.44
   5   4   0    5.02    0.29
   5   5   0   22.56    0.59
  -5  -5   0   22.49    0.85
   5   6   0    5.57    0.33
  -5  -6   0    5.52    0.47
   5   7   0   31.43    0.81
  -5  -7   0   31.80    1.11
  -5  -8   0   64.42    1.70
   5   8   0   63.45    1.29
   5   9   0    2.28    0.33
  -5  -9   0    1.82    0.50
  -5 -10   0   14.29    0.97
   5  10   0   13.33    0.68
  -5 -11   0   -0.25    0.47
   5  11   0    0.85    0.31
   6  -5   0   32.19    1.18
  -6   5   0   33.13    1.34
  -6   4   0    5.73    0.60
   6  -4   0    6.09    0.54
   6  -3   0    0.29    0.25
  -6   3   0    0.15    0.27
   6  -2   0   35.05    1.01
  -6   2   0   34.57    1.12
   6  -1   0    1.39    0.29
  -6   1   0    1.42    0.30
  -6   0   0    0.72    0.22
  -6  -1   0   14.12    0.59
  -6  -2   0   91.06    1.88
  -6  -3   0    3.43    0.43
  -6  -4   0   33.44    1.09
   6   4   0   32.51    0.69
  -6  -5   0    0.17    0.24
   6   5   0    0.61    0.17
  -6  -6   0   17.41    0.84
   6   6   0   17.16    0.55
   6   7   0    8.83    0.46
  -6  -7   0    9.46    0.71
  -6  -8   0   47.94    1.51
   6   8   0   46.50    1.08
  -6  -9   0   33.18    1.35
   6   9   0   34.01    0.96
   6  10   0    0.28    0.26
  -6 -10   0    0.04    0.43
  -7   4   0    4.12    0.61
  -7   3   0    1.34    0.37
   7  -3   0    2.19    0.38
  -7   2   0   14.96    0.81
  -7  -1   0   43.69    1.40
  -7  -2   0   22.56    1.00
  -7  -3   0    0.32    0.32
  -7  -4   0   20.12    0.98
  -7  -5   0   43.63    1.40
   7   6   0   11.16    0.48
  -7  -6   0   12.73    0.80
  -7  -7   0   10.84    0.79
   7   7   0   11.24    0.53
   7   8   0   97.66    1.70
  -7  -8   0   98.22    2.33
  -7  -9   0    5.43    0.72
   7   9   0    5.97    0.48
  -7 -10   0   18.78    1.14
   7  10   0   17.27    0.75
  -8  -1   0   -0.15    0.33
  -8  -2   0    4.99    0.62
  -8  -3   0    5.44    0.64
  -8  -4   0    0.12    0.33
  -8  -5   0   64.93    1.86
  -8  -6   0    1.81    0.50
  -8  -7   0    0.65    0.46
   8   8   0    4.42    0.46
  -8  -9   0  200.53    3.79
   8   9   0  195.18    2.86
   8  10   0    1.97    0.42
  -9  -1   0    0.64    0.40
  -9  -2   0    4.18    0.68
  -9  -3   0    9.17    0.86
  -9  -4   0   18.71    1.12
  -9  -5   0    0.09    0.42
  -9  -6   0   56.70    1.89
  -9  -7   0    4.18    0.67
  -9  -8   0    2.01    0.56
  -9  -8   1   24.73    1.34
  -9  -7   1    0.61    0.43
  -9  -6   1    6.76    0.83
  -9  -5   1    1.75    0.52
  -9  -4   1    0.15    0.43
  -9  -3   1    5.80    0.79
  -9  -2   1   39.76    1.57
  -9  -1   1    0.69    0.50
   8  10  -1    1.16    0.44
   8   9  -1   59.53    1.41
  -8  -9   1   62.14    1.97
  -8  -8   1    0.06    0.53
  -8  -7   1    5.18    0.69
  -8  -6   1    5.48    0.70
  -8  -5   1    8.53    0.78
  -8  -4   1    0.49    0.41
  -8  -3   1   41.57    1.51
  -8  -2   1   16.12    1.01
  -8  -1   1    5.37    0.65
   7  10  -1    2.82    0.40
  -7 -10   1    1.76    0.62
   7   9  -1    6.11    0.51
  -7  -9   1    7.23    0.79
  -7  -8   1    2.55    0.54
   7   8  -1    4.37    0.41
  -7  -7   1    0.26    0.34
   7   7  -1   -0.04    0.20
  -7  -6   1    7.49    0.67
  -7  -5   1    0.96    0.41
  -7  -4   1   11.80    0.78
  -7  -3   1    4.05    0.53
  -7  -2   1   52.54    1.55
  -7  -1   1   18.67    0.94
  -7   1   1    6.35    0.55
  -7   2   1  118.66    2.39
   7  -3  -1    0.57    0.21
  -7   3   1    0.58    0.32
  -7   4   1    0.88    0.55
   6  10  -1    5.69    0.49
  -6 -10   1    5.00    0.74
  -6  -9   1   35.96    1.40
   6   9  -1   35.34    1.03
  -6  -8   1   17.61    0.94
   6   8  -1   18.34    0.69
  -6  -7   1    1.39    0.42
   6   7  -1    1.19    0.24
   6   6  -1    0.95    0.20
  -6  -6   1    0.95    0.37
   6   5  -1    0.34    0.16
  -6  -5   1    0.50    0.26
  -6  -4   1    0.02    0.23
  -6  -3   1   19.48    0.85
  -6  -2   1    5.43    0.50
  -6  -1   1  538.72    6.14
  -6   0   1   12.12    0.58
  -6   1   1    7.99    0.54
   6  -2  -1   17.12    0.72
  -6   2   1   17.76    0.82
   6  -3  -1    4.50    0.42
  -6   3   1    5.38    0.55
   6  -4  -1   17.08    0.78
  -6   4   1   16.21    0.86
  -6   5   1   78.38    2.12
  -5 -11   1    1.86    0.61
  -5 -10   1    2.56    0.60
   5  10  -1    1.93    0.36
   5   9  -1    3.74    0.40
  -5  -9   1    3.77    0.57
  -5  -8   1   54.20    1.56
   5   8  -1   54.99    1.20
  -5  -7   1   40.16    1.25
   5   7  -1   37.18    0.91
   5   6  -1   85.22    1.38
  -5  -6   1   85.94    1.82
   5   5  -1    0.45    0.16
  -5  -5   1    0.65    0.26
  -5  -4   1  120.14    2.12
   5   4  -1  118.96    1.54
   5   3  -1    8.23    0.31
  -5  -3   1    7.74    0.52
  -5  -3   1    7.85    0.38
  -5  -2   1    2.76    0.27
  -5  -2   1    2.57    0.35
  -5  -1   1   58.77    1.14
  -5   0   1  190.27    2.62
  -5   1   1   47.05    1.14
   5  -1  -1   45.75    1.03
   5  -2  -1  593.30    6.64
  -5   2   1  593.74    6.94
   5  -3  -1    0.77    0.26
  -5   3   1    0.54    0.28
   5  -4  -1    4.15    0.42
  -5   4   1    3.63    0.49
  -5   5   1   32.72    1.27
   5  -5  -1   33.64    1.12
   5  -6  -1    2.63    0.46
  -5   6   1    2.41    0.51
  -4 -11   1   18.36    1.06
  -4 -10   1    3.21    0.56
   4  10  -1    3.64    0.42
  -4  -9   1    4.07    0.56
   4   9  -1    4.27    0.41
  -4  -8   1   35.86    1.20
   4   8  -1   35.65    0.95
  -4  -7   1    1.54    0.37
   4   7  -1    1.23    0.25
  -4  -6   1   88.59    1.38
   4   6  -1   87.81    1.41
  -4  -6   1   87.36    1.76
   4   5  -1   20.94    0.56
  -4  -5   1   19.64    0.75
  -4  -5   1   20.74    0.54
   4   4  -1    7.36    0.33
  -4  -4   1    6.94    0.31
  -4  -4   1    7.04    0.45
   4   3  -1   57.26    0.85
  -4  -3   1   57.53    0.95
  -4  -3   1   58.16    1.23
   4   2  -1  113.61    1.31
  -4  -2   1  111.25    1.56
  -4  -2   1  113.26    1.83
   4   1  -1 6913.50   63.87
  -4  -1   1 6932.47   68.20
   4   0  -1  111.41    1.67
  -4   0   1  119.09    1.74
   4  -1  -1   28.31    0.72
  -4   1   1   27.83    0.78
  -4   2   1   28.56    0.87
   4  -2  -1   27.92    0.77
   4  -3  -1    2.39    0.30
  -4   3   1    2.76    0.37
   4  -4  -1   16.27    0.68
  -4   4   1   15.95    0.78
  -4   5   1   50.07    1.46
   4  -5  -1   46.88    1.24
   4  -6  -1    0.98    0.34
  -4   6   1    1.35    0.40
   4  -7  -1   19.08    0.92
  -4   7   1   19.80    1.05
  -3 -11   1   18.44    1.11
   3  10  -1    5.49    0.47
  -3 -10   1    4.81    0.61
  -3  -9   1   17.18    0.90
   3   9  -1   16.20    0.70
  -3  -8   1   94.28    1.68
   3   8  -1   94.50    1.66
  -3  -8   1   93.17    1.93
  -3  -7   1   28.89    0.80
  -3  -7   1   31.84    1.04
   3   7  -1   30.28    0.80
  -3  -6   1    6.15    0.37
  -3  -6   1    7.03    0.52
   3   6  -1    7.17    0.37
  -3  -5   1   20.25    0.72
  -3  -5   1   19.65    0.53
   3   5  -1   21.19    0.56
  -3  -4   1 1262.70   12.86
   3   4  -1 1246.73   11.90
  -3  -4   1 1265.32   12.61
  -3  -3   1   39.33    0.89
  -3  -3   1   39.69    0.69
   3   3  -1   38.64    0.65
  -3  -2   1   50.84    1.00
   3   2  -1   49.02    0.69
  -3  -2   1   49.05    0.80
  -3  -1   1    5.93    0.33
   3   0  -1   88.30    1.26
  -3   0   1   88.39    1.32
   3  -1  -1   16.23    0.48
  -3   1   1   15.77    0.52
   3  -2  -1  785.88    8.13
  -3   2   1  784.92    8.42
  -3   3   1    0.52    0.21
   3  -3  -1    0.53    0.18
  -3   4   1   28.43    0.94
   3  -4  -1   29.87    0.84
   3  -5  -1    9.02    0.53
  -3   5   1    9.26    0.62
  -3   6   1   41.43    1.34
   3  -6  -1   40.47    1.16
   3  -7  -1    0.84    0.33
  -3   7   1    0.85    0.37
  -3   8   1    1.84    0.51
   3  -8  -1    2.50    0.45
  -2 -10   1   17.24    0.93
   2  10  -1   17.75    0.77
  -2  -9   1   14.41    0.72
   2   9  -1   12.60    0.63
  -2  -9   1   14.63    0.80
  -2  -8   1   18.99    0.85
   2   8  -1   17.75    0.68
  -2  -8   1   17.76    0.72
   2   7  -1   85.87    1.47
  -2  -7   1   86.54    1.54
  -2  -7   1   85.12    1.71
   2   6  -1   41.20    0.89
  -2  -6   1   40.16    1.06
  -2  -6   1   40.33    0.91
   2   5  -1   53.31    0.96
  -2  -5   1   52.15    0.98
  -2  -5   1   53.73    1.16
  -2  -4   1   43.31    0.95
  -2  -4   1   43.73    0.79
   2   4  -1   44.63    0.78
  -2  -3   1  351.39    3.81
   2   3  -1  353.13    3.61
  -2  -3   1  363.76    4.02
   2   2  -1    4.44    0.19
  -2  -2   1    4.78    0.28
  -2  -2   1    4.34    0.20
  -2   0   1 2265.87   22.26
   2   0  -1 2250.51   21.86
   2  -1  -1    6.84    0.27
  -2   1   1    6.76    0.30
   2  -2  -1   38.03    0.73
  -2   2   1   38.74    0.50
  -2   2   1   37.28    0.82
   2  -3  -1  105.80    1.56
  -2   3   1  107.21    1.24
  -2   3   1  106.39    1.73
   2  -4  -1   57.35    1.14
  -2   4   1   58.36    0.87
  -2   4   1   60.36    1.30
  -2   5   1   15.68    0.71
   2  -5  -1   17.37    0.66
   2  -6  -1   28.48    0.92
  -2   6   1   28.46    1.06
  -2   7   1   31.32    1.20
   2  -7  -1   31.96    1.05
   2  -8  -1    1.26    0.38
  -2   8   1    0.64    0.41
  -1 -10   1   85.59    2.02
   1  10  -1   81.66    2.14
   1  10  -1   87.91    1.77
  -1  -9   1   34.84    1.20
   1   9  -1   36.57    1.03
  -1  -8   1   16.82    0.78
  -1  -8   1   16.16    0.73
   1   8  -1   16.66    0.67
  -1  -7   1   66.03    1.45
  -1  -7   1   65.78    1.38
   1   7  -1   64.67    1.25
  -1  -6   1   17.63    0.63
   1   6  -1   17.14    0.56
  -1  -6   1   16.66    0.68
  -1  -5   1   69.65    1.30
  -1  -5   1   69.25    1.21
   1   5  -1   69.43    1.13
  -1  -4   1 2923.12   28.39
  -1  -4   1 2921.16   28.65
   1   4  -1 2893.50   26.89
  -1  -3   1  973.37    9.90
  -1  -3   1  988.28    9.91
   1   3  -1  987.72    9.32
  -1  -2   1  310.92    3.37
   1   2  -1  310.49    3.12
  -1  -2   1  312.95    3.32
  -1  -1   1  296.17    3.09
   1   1  -1  290.95    2.85
  -1  -1   1  289.02    3.08
  -1   0   1   13.86    0.33
   1  -1  -1  152.42    1.70
  -1   1   1  151.16    1.80
  -1   2   1  270.84    2.66
  -1   2   1  272.34    3.11
   1  -2  -1  267.30    2.95
   1  -3  -1   25.58    0.61
  -1   3   1   26.33    0.46
  -1   3   1   25.59    0.69
  -1   4   1  508.72    5.77
   1  -4  -1  505.16    5.50
  -1   4   1  507.37    5.02
   1  -5  -1   24.07    0.73
  -1   5   1   23.94    0.82
  -1   5   1   24.48    0.58
  -1   6   1   48.64    1.30
   1  -6  -1   51.59    1.19
  -1   6   1   49.91    0.96
  -1   7   1   28.27    1.07
   1  -7  -1   28.57    0.95
  -1   8   1    7.78    0.68
   1  -8  -1    8.60    0.62
   1  -9  -1    2.47    0.44
  -1   9   1    3.70    0.63
   0 -10   1   26.95    1.12
   0  10  -1   27.79    1.31
   0   9  -1    0.08    0.36
   0  -9   1    0.45    0.37
   0   9  -1    0.17    0.26
   0   8  -1    2.64    0.35
   0  -8   1    3.10    0.42
   0  -7   1   79.81    1.63
   0  -7   1   78.37    1.59
   0   7  -1   78.66    1.42
   0  -6   1   24.48    0.79
   0   6  -1   25.26    0.69
   0  -6   1   25.70    0.80
   0   5  -1    5.94    0.34
   0  -5   1    6.19    0.39
   0  -5   1    5.33    0.41
   0  -4   1  460.82    5.10
   0   4  -1  464.55    4.74
   0  -4   1  468.33    5.06
   0   3  -1  451.76    4.50
   0  -3   1  444.95    4.82
   0  -3   1  454.79    4.78
   0  -2   1  353.79    3.74
   0   2  -1  356.62    3.55
   0  -2   1  360.55    3.80
   0   1  -1 3385.96   31.78
   0  -1   1 3263.63   33.52
   0  -1   1 3415.92   33.69
   0  -1  -1 1113.60   11.17
   0   1   1 1141.39   11.29
   0   2   1   72.15    0.85
   0   3   1   48.01    0.87
   0  -3  -1   48.06    0.84
   0   3   1   47.90    0.70
   0  -4  -1   67.95    1.17
   0   4   1   66.86    0.96
   0   4   1   66.36    1.21
   0   5   1  135.45    1.71
   0   5   1  132.17    2.06
   0  -5  -1  132.43    1.96
   0   6   1   19.35    0.57
   0   6   1   20.27    0.76
   0  -6  -1   20.01    0.73
   0  -7  -1   76.42    1.57
   0   7   1   75.67    1.67
   0   7   1   75.13    1.31
   0   8   1    7.28    0.61
   0   8   1    7.10    0.44
   0  -8  -1    7.89    0.58
   0   9   1    0.03    0.39
   0  -9  -1    0.15    0.33
   0 -10  -1   20.10    1.00
   0  10   1   21.15    1.13
   1  -9   1    9.92    0.72
  -1   9  -1   10.49    0.81
   1  -8   1    8.52    0.62
  -1   8  -1    9.22    0.73
  -1   7  -1  132.58    2.52
   1  -7   1  130.31    2.22
  -1   7  -1  132.84    1.99
   1  -6   1    2.68    0.33
  -1   6  -1    2.13    0.26
   1  -6   1    2.13    0.34
   1  -5   1    9.39    0.48
  -1   5  -1    8.70    0.39
   1  -5   1    9.21    0.49
   1  -4   1  487.42    5.51
   1  -4   1  497.18    5.38
  -1   4  -1  491.44    5.01
   1  -3   1  437.31    4.66
  -1   3  -1  430.65    4.36
   1  -3   1  434.99    4.77
  -1   2  -1  312.92    3.15
   1  -2   1  308.63    3.42
   1  -2   1  310.62    3.32
   1  -1   1   61.94    0.85
   1  -1   1   62.34    0.81
  -1   1  -1   60.74    0.77
   1   0   1  315.65    3.06
   1   0   1  310.18    3.27
   1   0   1  314.73    3.20
   1   1   1  599.09    5.70
  -1  -1  -1  606.86    6.10
   1   2   1  241.97    2.43
  -1  -2  -1  241.35    2.68
   1   3   1  158.94    1.76
  -1  -3  -1  160.76    2.01
  -1  -3  -1  161.88    1.86
   1   4   1   69.09    1.00
  -1  -4  -1   70.42    1.19
  -1  -4  -1   67.67    1.06
   1   5   1   26.75    0.61
  -1  -5  -1   26.17    0.77
   1   6   1    0.49    0.17
   1   6   1    0.03    0.16
  -1  -6  -1    0.39    0.26
   1   7   1    0.81    0.27
   1   7   1    0.81    0.21
  -1  -7  -1    1.51    0.34
   1   8   1    3.24    0.43
  -1  -8  -1    3.10    0.42
   1   8   1    3.10    0.32
   1   9   1    0.95    0.28
   1   9   1    1.20    0.39
  -1  -9  -1    1.13    0.37
  -1 -10  -1    0.77    0.38
   1  10   1    0.78    0.44
  -2   8  -1    1.55    0.48
   2  -8   1    1.73    0.41
  -2   7  -1   42.97    1.44
   2  -7   1   43.86    1.22
  -2   6  -1   86.19    1.94
   2  -6   1   86.75    1.69
   2  -5   1   34.96    0.93
  -2   5  -1   35.85    1.09
  -2   5  -1   35.56    0.79
   2  -4   1   18.63    0.62
  -2   4  -1   18.77    0.51
   2  -3   1  163.31    2.23
   2  -3   1  161.39    2.10
  -2   3  -1  159.73    1.89
  -2   2  -1    2.57    0.16
   2  -2   1    2.73    0.22
   2  -1   1   55.96    0.87
  -2   1  -1   54.53    0.74
   2  -1   1   54.51    0.83
  -2   0  -1   -0.57    0.09
   2   0   1    0.29    0.09
  -2  -1  -1 2144.98   20.60
   2   1   1 2073.25   19.60
  -2  -2  -1    3.45    0.22
   2   3   1   48.03    0.72
  -2  -3  -1   48.54    0.91
  -2  -3  -1   49.01    0.65
  -2  -4  -1  231.23    2.62
  -2  -4  -1  239.67    2.97
   2   4   1  237.37    2.58
  -2  -5  -1    2.37    0.21
   2   5   1    2.00    0.20
  -2  -5  -1    2.69    0.32
  -2  -6  -1    6.04    0.35
  -2  -6  -1    5.55    0.44
   2   6   1    6.10    0.34
  -2  -7  -1   80.83    1.68
   2   7   1   82.75    1.38
   2   8   1    0.02    0.23
  -2  -8  -1    0.23    0.30
   2   8   1    0.09    0.18
   2   9   1    0.16    0.22
   2   9   1   -0.02    0.28
  -2  -9  -1   -0.05    0.35
   2  10   1    4.63    0.43
  -2 -10  -1    3.57    0.54
   2  11   1    0.62    0.28
   3  -8   1   38.53    1.28
  -3   8  -1   39.80    1.55
  -3   7  -1   10.57    0.77
   3  -7   1   10.48    0.68
  -3   6  -1   31.77    1.18
   3  -6   1   31.74    1.00
  -3   5  -1   12.96    0.73
   3  -5   1   13.95    0.62
   3  -4   1    0.41    0.19
  -3   4  -1    0.44    0.19
   3  -3   1    0.43    0.17
  -3   3  -1    0.24    0.21
  -3   3  -1    1.07    0.17
  -3   2  -1   79.09    1.05
  -3   2  -1   78.40    1.40
   3  -2   1   76.67    1.25
   3  -1   1   97.47    1.39
  -3   1  -1   96.83    1.48
  -3   0  -1  404.33    4.35
   3   0   1  402.59    4.28
   3   0   1  402.78    3.92
  -3  -1  -1  346.06    3.90
  -3  -1  -1  337.11    3.59
   3   1   1  340.31    3.36
  -3  -2  -1   37.81    0.82
   3   2   1   37.84    0.59
  -3  -3  -1    7.11    0.37
   3   3   1    7.76    0.27
  -3  -4  -1  463.60    5.19
  -3  -4  -1  458.17    4.68
   3   4   1  443.43    4.58
  -3  -5  -1    4.46    0.39
  -3  -5  -1    5.13    0.24
   3   5   1    5.30    0.30
  -3  -6  -1   17.82    0.74
   3   6   1   18.47    0.56
  -3  -6  -1   18.92    0.53
  -3  -7  -1  219.51    2.80
   3   7   1  221.08    2.76
  -3  -7  -1  225.13    3.27
  -3  -8  -1    3.92    0.50
   3   8   1    4.12    0.36
  -3  -9  -1   78.44    1.85
   3   9   1   77.67    1.51
   3  10   1    0.19    0.21
  -3 -10  -1    0.44    0.41
  -3 -11  -1   29.36    1.28
   3  11   1   29.57    0.99
   4  -7   1   27.28    1.06
  -4   7  -1   25.31    1.17
  -4   6  -1   27.04    1.15
   4  -6   1   29.71    1.04
   4  -5   1    0.59    0.26
  -4   5  -1    0.36    0.33
   4  -4   1   41.56    1.07
  -4   4  -1   42.51    1.25
  -4   3  -1   26.23    0.90
   4  -3   1   26.54    0.78
  -4   2  -1    0.56    0.19
   4  -2   1    0.42    0.18
   4  -1   1    0.29    0.14
  -4   1  -1    0.32    0.10
  -4   1  -1    0.23    0.16
   4  -1   1    0.27    0.12
  -4   0  -1   10.85    0.41
   4   0   1   11.27    0.30
   4   0   1   10.94    0.43
   4   1   1    0.12    0.09
  -4  -1  -1    0.11    0.11
  -4  -2  -1   13.81    0.55
   4   2   1   13.28    0.35
  -4  -2  -1   14.10    0.33
   4   3   1   20.03    0.46
  -4  -3  -1   19.71    0.67
   4   4   1  162.91    1.94
  -4  -4  -1  161.38    2.39
  -4  -4  -1  161.12    1.78
  -4  -5  -1   36.38    1.01
   4   5   1   38.22    0.75
  -4  -6  -1    9.71    0.59
   4   6   1   11.72    0.44
  -4  -7  -1    2.01    0.40
   4   7   1    2.94    0.29
  -4  -8  -1  197.01    3.19
   4   8   1  200.22    2.68
   4   9   1    1.92    0.30
  -4  -9  -1    1.58    0.45
  -4 -10  -1   24.41    1.12
   4  10   1   23.02    0.83
  -4 -11  -1   81.34    2.13
   4  11   1   77.45    1.66
  -5   6  -1    7.73    0.62
   5  -6   1    7.97    0.62
   5  -5   1   21.50    0.90
  -5   5  -1   22.69    1.03
  -5   4  -1    0.87    0.33
   5  -4   1    0.51    0.24
  -5   3  -1   16.82    0.79
   5  -3   1   16.32    0.69
  -5   2  -1   86.00    1.68
   5  -2   1   83.35    1.53
   5  -1   1    3.01    0.29
  -5   1  -1    3.83    0.35
  -5   0  -1   23.85    0.69
  -5  -1  -1    3.34    0.26
   5   1   1    3.46    0.22
  -5  -2  -1    0.74    0.14
  -5  -2  -1    0.64    0.22
   5   2   1    0.48    0.12
   5   3   1  162.49    1.91
  -5  -3  -1  159.81    2.51
   5   4   1   36.10    0.71
  -5  -4  -1   34.43    1.01
  -5  -5  -1   91.01    1.79
   5   5   1   89.39    1.34
  -5  -6  -1    2.74    0.39
   5   6   1    1.68    0.22
  -5  -7  -1   93.95    2.00
   5   7   1   96.24    1.55
  -5  -8  -1   86.01    1.99
   5   8   1   84.25    1.49
  -5  -9  -1   11.29    0.82
   5   9   1   11.24    0.56
  -5 -10  -1    4.79    0.65
   5  10   1    5.90    0.46
   5  11   1  109.47    2.08
  -5 -11  -1  107.33    2.57
   6  -5   1   18.35    0.90
  -6   5  -1   18.28    0.95
   6  -4   1   10.42    0.68
  -6   4  -1    9.52    0.69
  -6   3  -1    4.97    0.52
   6  -3   1    4.29    0.43
   6  -2   1    8.67    0.53
  -6   2  -1    8.15    0.57
   6  -1   1   11.67    0.59
  -6   1  -1   10.95    0.58
  -6   0  -1   -0.06    0.17
  -6  -2  -1   21.08    0.84
  -6  -3  -1   38.92    1.17
   6   3   1   39.76    0.75
   6   4   1  211.13    2.48
  -6  -4  -1  212.49    3.25
   6   5   1    0.77    0.18
  -6  -5  -1    1.01    0.32
  -6  -6  -1    6.68    0.57
   6   6   1    6.88    0.37
  -6  -7  -1    0.30    0.33
   6   7   1    0.34    0.20
   6   8   1  556.44    6.06
  -6  -8  -1  561.57    7.09
  -6  -9  -1   33.09    1.34
   6   9   1   34.04    0.97
   6  10   1    8.79    0.56
  -6 -10  -1    8.95    0.83
  -6 -11  -1   99.04    2.51
  -7   4  -1    2.74    0.47
   7  -3   1    1.33    0.38
  -7   3  -1    1.26    0.40
  -7   2  -1   14.97    0.82
  -7  -1  -1    1.16    0.37
  -7  -2  -1    3.72    0.49
  -7  -3  -1   20.07    0.93
  -7  -4  -1   27.89    1.10
   7   5   1  146.94    1.98
  -7  -5  -1  145.90    2.75
   7   6   1   43.39    0.94
  -7  -6  -1   40.30    1.36
   7   7   1    1.23    0.25
  -7  -7  -1    1.10    0.39
  -7  -8  -1  180.14    3.31
   7   8   1  180.73    2.55
   7   9   1   46.37    1.18
  -7  -9  -1   45.86    1.63
   7  10   1   -0.08    0.25
  -7 -10  -1   -0.59    0.40
  -8  -1  -1   31.23    1.27
  -8  -2  -1    1.68    0.42
  -8  -3  -1    7.52    0.69
  -8  -4  -1    8.23    0.73
  -8  -5  -1    0.41    0.34
  -8  -6  -1    2.49    0.53
  -8  -7  -1    1.59    0.49
   8   7   1    1.73    0.31
   8   8   1  372.50    4.44
  -8  -8  -1  377.04    5.60
   8   9   1  157.97    2.47
  -8  -9  -1  155.77    3.27
   8  10   1    6.54    0.54
  -9   0  -1    4.55    0.67
  -9  -1  -1    0.66    0.30
  -9  -2  -1    1.07    0.36
  -9  -3  -1    0.90    0.36
  -9  -4  -1    7.59    0.77
  -9  -5  -1   53.52    1.81
  -9  -6  -1   59.73    1.94
  -9  -7  -1    8.69    0.85
  -9  -8  -1   87.66    2.40
 -10  -4  -1    1.49    0.58
 -10  -5  -1    5.64    0.80
  -9  -7   2    5.93    0.77
  -9  -6   2    0.54    0.47
  -9  -5   2   11.47    0.96
  -9  -4   2    0.65    0.52
  -9  -3   2    4.95    0.71
  -9  -2   2   25.41    1.29
  -8  -9   2   16.32    1.09
  -8  -8   2    1.77    0.58
  -8  -7   2    6.46    0.76
  -8  -6   2    0.07    0.47
  -8  -5   2    4.84    0.68
  -8  -4   2    2.33    0.57
  -8  -3   2    1.04    0.52
  -8  -2   2  529.32    7.05
  -8  -1   2    8.28    0.81
  -8   0   2   -0.16    0.39
   7  10  -2    1.01    0.35
  -7 -10   2    0.63    0.54
   7   9  -2   52.94    1.27
  -7  -9   2   51.30    1.75
  -7  -8   2   25.90    1.22
   7   8  -2   25.68    0.82
  -7  -7   2    4.29    0.62
  -7  -6   2    1.37    0.42
  -7  -5   2  119.57    2.48
  -7  -4   2    0.37    0.36
  -7  -3   2   20.66    1.02
  -7  -2   2    5.02    0.57
  -7  -1   2   70.35    1.84
  -7   0   2   12.75    0.73
  -7   1   2  188.25    3.08
  -7   2   2    4.40    0.54
   7  -3  -2    0.10    0.22
  -7   3   2    0.27    0.28
   6  10  -2    1.15    0.32
  -6 -10   2    1.01    0.54
   6   9  -2   22.59    0.84
  -6  -9   2   22.17    1.14
  -6  -8   2   26.43    1.13
   6   8  -2   26.57    0.83
   6   7  -2   33.57    0.89
  -6  -7   2   34.13    1.25
  -6  -6   2    5.01    0.55
   6   6  -2    5.74    0.37
   6   5  -2    1.05    0.21
  -6  -5   2    1.57    0.38
  -6  -4   2   52.56    1.43
  -6  -3   2    4.31    0.53
  -6  -2   2 2318.40   23.13
  -6  -2   2 2278.32   23.41
  -6  -1   2  293.07    3.78
  -6  -1   2  290.11    4.16
  -6   0   2    0.66    0.23
  -6   1   2   19.42    0.83
   6  -2  -2    6.71    0.48
  -6   2   2    7.64    0.58
   6  -3  -2    8.88    0.56
  -6   3   2    9.50    0.69
   6  -4  -2    0.83    0.27
  -6   4   2    0.08    0.27
   5  10  -2   21.03    0.84
  -5 -10   2   21.82    1.15
  -5  -9   2   32.29    1.26
   5   9  -2   29.21    0.94
  -5  -8   2   -0.12    0.37
   5   8  -2    0.27    0.22
  -5  -7   2    0.67    0.33
   5   7  -2    0.56    0.21
  -5  -6   2   24.52    0.94
   5   6  -2   23.34    0.66
   5   5  -2  616.74    6.27
  -5  -5   2  623.69    7.22
  -5  -4   2  118.58    2.13
   5   4  -2  119.93    1.56
  -5  -4   2  118.47    1.77
  -5  -3   2    3.12    0.30
  -5  -3   2    3.71    0.41
   5   3  -2    3.94    0.25
  -5  -2   2   32.90    0.84
  -5  -2   2   31.56    0.99
  -5  -1   2   14.82    0.58
  -5   0   2    0.35    0.21
  -5   1   2  119.83    2.04
   5  -1  -2  119.23    1.88
   5  -2  -2    6.69    0.44
  -5   2   2    6.80    0.51
   5  -3  -2   79.17    1.60
  -5   3   2   78.53    1.79
  -5   4   2    2.07    0.38
   5  -4  -2    1.84    0.34
   5  -5  -2   11.67    0.66
  -5   5   2   10.88    0.75
  -5   6   2    5.63    0.68
   5  -6  -2    5.91    0.60
  -4 -11   2    7.24    0.84
   4  10  -2    2.81    0.38
  -4 -10   2    2.69    0.59
  -4  -9   2   15.91    0.93
   4   9  -2   15.85    0.71
  -4  -8   2   61.79    1.59
   4   8  -2   60.49    1.30
  -4  -7   2   -0.12    0.28
   4   7  -2    0.12    0.18
   4   6  -2    4.18    0.32
  -4  -6   2    2.95    0.38
  -4  -6   2    3.56    0.33
  -4  -5   2   93.90    1.77
   4   5  -2   90.88    1.38
  -4  -5   2   95.55    1.47
   4   4  -2  168.79    2.01
  -4  -4   2  163.70    2.48
  -4  -4   2  167.92    2.18
  -4  -3   2    5.89    0.34
   4   3  -2    6.05    0.27
  -4  -3   2    5.27    0.42
   4   2  -2 2289.91   21.29
  -4  -2   2 2330.45   22.97
  -4  -2   2 2316.37   22.96
  -4  -1   2 1157.80   11.89
  -4   0   2  102.25    1.65
  -4   1   2   29.31    0.83
   4  -1  -2   30.88    0.76
  -4   2   2   54.90    1.26
   4  -2  -2   55.60    1.14
  -4   3   2    3.85    0.41
   4  -3  -2    3.58    0.34
  -4   4   2   53.37    1.44
   4  -4  -2   53.07    1.25
   4  -5  -2   21.12    0.83
  -4   5   2   21.00    0.97
   4  -6  -2   44.07    1.27
  -4   6   2   42.21    1.46
  -4   7   2    0.18    0.36
   4  -7  -2    0.22    0.27
   3  10  -2    1.00    0.30
  -3 -10   2    0.55    0.47
  -3  -9   2    1.48    0.44
   3   9  -2    2.13    0.35
   3   8  -2   71.23    1.42
  -3  -8   2   71.88    1.66
  -3  -8   2   74.53    1.50
  -3  -7   2    1.42    0.35
   3   7  -2    1.07    0.22
  -3  -6   2   29.98    0.95
   3   6  -2   33.51    0.80
  -3  -6   2   30.42    0.79
  -3  -5   2  609.72    6.86
  -3  -5   2  613.83    6.58
   3   5  -2  620.04    6.25
  -3  -4   2  610.89    6.52
  -3  -4   2  621.17    6.75
   3   4  -2  616.23    6.13
  -3  -3   2  107.31    1.68
   3   3  -2  109.64    1.37
  -3  -3   2  108.68    1.53
  -3  -2   2    7.76    0.42
   3   2  -2    7.69    0.24
  -3  -2   2    8.36    0.34
  -3  -1   2    7.78    0.39
   3   1  -2    8.22    0.21
  -3  -1   2    8.76    0.36
  -3   0   2  170.59    2.23
   3   0  -2  172.35    2.10
  -3   1   2   46.79    0.99
   3  -1  -2   48.63    0.90
   3  -2  -2  106.65    1.59
  -3   2   2  105.08    1.75
   3  -3  -2  145.92    2.09
  -3   3   2  148.12    2.33
  -3   4   2    5.44    0.45
   3  -4  -2    6.81    0.42
  -3   5   2    2.03    0.38
   3  -5  -2    1.62    0.30
  -3   6   2    5.33    0.59
   3  -6  -2    5.74    0.48
  -3   7   2    0.77    0.44
   3  -7  -2    0.43    0.27
  -2 -10   2   49.72    1.44
  -2 -10   2   49.50    1.50
   2  10  -2   49.24    1.32
  -2  -9   2    0.77    0.34
   2   9  -2    0.95    0.30
  -2  -9   2    1.10    0.37
  -2  -8   2   36.26    1.15
  -2  -8   2   36.87    1.05
   2   8  -2   38.20    1.01
  -2  -7   2   44.22    1.08
   2   7  -2   44.45    1.03
  -2  -7   2   44.40    1.17
  -2  -6   2   25.95    0.74
   2   6  -2   26.08    0.71
  -2  -6   2   25.18    0.84
   2   5  -2  181.12    2.24
  -2  -5   2  173.99    2.48
  -2  -5   2  176.24    2.33
  -2  -4   2  256.11    3.02
  -2  -4   2  260.76    3.19
   2   4  -2  256.38    2.87
  -2  -3   2    9.57    0.35
  -2  -3   2    9.82    0.41
   2   3  -2    9.87    0.33
  -2  -2   2   16.29    0.43
   2   2  -2   16.83    0.37
  -2  -2   2   15.89    0.47
   2   1  -2  814.55    7.66
  -2  -1   2  811.61    8.32
  -2  -1   2  819.89    8.27
  -2   0   2 1552.21   15.51
   2   0  -2 1554.03   15.15
  -2   1   2    1.85    0.19
   2  -1  -2    1.76    0.16
  -2   2   2    4.58    0.13
   2  -2  -2    5.24    0.28
  -2   2   2    4.52    0.31
   2  -3  -2  234.70    2.85
  -2   3   2  237.41    3.09
  -2   3   2  237.20    2.38
   2  -4  -2   39.62    0.92
  -2   4   2   38.18    1.03
   2  -5  -2    0.04    0.17
  -2   5   2    0.43    0.22
  -2   6   2   40.25    1.26
   2  -6  -2   42.66    1.13
   2  -7  -2    2.25    0.36
  -2   7   2    2.63    0.46
  -2   8   2   -0.08    0.36
   2  -8  -2    0.44    0.25
   1  10  -2   60.35    1.46
  -1 -10   2   61.12    1.69
  -1  -9   2    8.23    0.60
  -1  -9   2    7.10    0.63
   1   9  -2    8.90    0.54
  -1  -8   2   30.07    1.00
  -1  -8   2   29.87    1.00
   1   8  -2   28.28    0.88
  -1  -7   2   35.75    1.02
  -1  -7   2   35.85    1.00
   1   7  -2   34.64    0.90
  -1  -6   2    8.76    0.48
  -1  -6   2    8.65    0.54
   1   6  -2    8.24    0.42
  -1  -5   2    1.57    0.29
  -1  -5   2    1.56    0.24
   1   5  -2    1.39    0.20
  -1  -4   2  248.89    3.00
   1   4  -2  255.87    2.84
  -1  -4   2  249.13    3.03
  -1  -3   2    8.19    0.32
  -1  -3   2    9.56    0.38
   1   3  -2    8.73    0.31
  -1  -2   2  367.56    3.89
   1   2  -2  365.58    3.67
  -1  -2   2  366.67    3.94
  -1  -1   2   85.83    1.15
   1   1  -2   85.77    1.01
   1   0  -2 1304.17   12.72
  -1   0   2 1300.65   12.24
   1   0  -2 1298.78   12.26
  -1   0   2 1303.71   12.98
   1  -1  -2  112.93    1.34
  -1   1   2  112.53    1.48
   1  -2  -2   87.25    1.18
  -1   2   2   84.78    0.95
  -1   2   2   86.58    1.31
   1  -3  -2  169.85    2.13
  -1   3   2  168.28    2.28
  -1   3   2  166.06    1.79
  -1   4   2   49.31    0.76
   1  -4  -2   48.31    0.97
  -1   4   2   49.81    1.10
  -1   5   2    1.27    0.18
   1  -5  -2    1.55    0.25
  -1   5   2    1.19    0.27
  -1   6   2   72.32    1.59
   1  -6  -2   71.80    1.45
   1  -7  -2    1.65    0.34
  -1   7   2    2.07    0.39
  -1   8   2   35.72    1.29
   1  -8  -2   38.04    1.17
   1  -9  -2   10.17    0.67
  -1   9   2   10.89    0.84
   0  10  -2  355.56    5.49
   0 -10   2  351.10    4.95
   0   9  -2    6.29    0.50
   0  -9   2    5.76    0.60
   0  -8   2   44.77    1.28
   0  -8   2   44.54    1.24
   0   8  -2   44.87    1.13
   0   7  -2   61.85    1.27
   0  -7   2   61.84    1.44
   0  -7   2   64.68    1.40
   0  -6   2    5.26    0.41
   0  -6   2    4.82    0.41
   0   6  -2    4.77    0.34
   0  -5   2   52.03    1.10
   0  -5   2   51.78    1.07
   0   5  -2   51.05    0.99
   0  -4   2   70.05    1.22
   0   4  -2   68.64    1.11
   0  -4   2   71.25    1.19
   0   3  -2    0.23    0.10
   0  -3   2    0.02    0.12
   0  -3   2    0.32    0.13
   0  -2   2   37.23    0.62
   0  -2   2   36.84    0.66
   0   2  -2   36.51    0.62
   0   1  -2    3.05    0.15
   0  -1   2    3.44    0.18
   0  -1   2    3.14    0.15
   0  -1   2    3.01    0.18
   0   0   2  607.60    5.78
   0   0   2  613.92    6.22
   0   1   2  261.97    2.83
   0  -1  -2  263.05    2.71
   0   1   2  261.35    2.57
   0   2   2   83.71    1.17
   0  -2  -2   83.96    1.10
   0   2   2   83.99    0.96
   0   3   2    0.11    0.17
   0  -3  -2   -0.85    0.20
   0   3   2   -0.79    0.21
   0   4   2   50.25    1.02
   0  -4  -2   51.98    0.98
   0   4   2   52.72    0.80
   0   5   2   24.67    0.75
   0   5   2   23.83    0.56
   0  -5  -2   24.27    0.72
   0   6   2    1.79    0.31
   0   6   2    1.78    0.23
   0  -6  -2    2.40    0.33
   0   7   2   19.31    0.60
   0   7   2   18.79    0.81
   0  -7  -2   18.53    0.77
   0   8   2    2.33    0.45
   0  -8  -2    1.58    0.35
   0   9   2    1.64    0.49
   0  -9  -2    1.26    0.38
   0  10   2   36.52    1.42
  -1   9  -2   35.32    1.43
   1  -9   2   36.58    1.25
  -1   8  -2    0.83    0.39
   1  -8   2    1.41    0.36
  -1   8  -2    1.13    0.32
  -1   7  -2   34.96    0.93
   1  -7   2   34.99    1.03
   1  -7   2   33.48    1.09
   1  -6   2   77.77    1.60
   1  -6   2   76.16    1.48
  -1   6  -2   78.76    1.38
   1  -5   2    9.33    0.49
  -1   5  -2    9.57    0.42
   1  -5   2    9.04    0.47
   1  -4   2    4.90    0.34
  -1   4  -2    5.61    0.31
   1  -4   2    5.83    0.36
  -1   3  -2  442.08    4.56
   1  -3   2  445.36    4.76
   1  -3   2  454.02    4.95
  -1   2  -2   61.02    0.90
   1  -2   2   61.73    0.90
   1  -2   2   63.42    1.00
   1  -1   2  227.07    2.53
   1  -1   2  227.35    2.40
   1  -1   2  228.83    2.35
   1   0   2  404.01    4.24
   1   0   2  413.24    3.99
  -1  -1  -2   26.78    0.44
  -1  -2  -2  245.16    2.70
   1   2   2  245.45    2.63
   1   2   2  245.71    2.48
  -1  -3  -2  770.77    7.91
   1   3   2  766.43    7.37
   1   3   2  787.60    7.91
   1   4   2   15.19    0.47
  -1  -4  -2   15.40    0.53
   1   4   2   16.15    0.40
  -1  -5  -2    2.38    0.28
   1   5   2    1.43    0.21
   1   5   2    1.73    0.19
   1   6   2  300.00    3.81
   1   6   2  302.92    3.37
  -1  -6  -2  303.54    3.82
  -1  -7  -2   77.76    1.60
   1   7   2   73.67    1.28
   1   7   2   79.12    1.60
  -1  -8  -2  110.78    2.10
   1   8   2  114.61    1.79
   1   8   2  113.78    2.15
  -1  -9  -2    2.81    0.46
   1   9   2    3.57    0.37
   1   9   2    2.87    0.47
   1  10   2   78.23    2.00
  -1 -10  -2   80.75    1.97
   2  -8   2   24.48    0.99
  -2   8  -2   24.08    1.17
   2  -7   2   18.04    0.80
  -2   7  -2   18.24    0.95
   2  -6   2   56.93    1.31
  -2   6  -2   54.74    1.13
   2  -6   2   57.47    1.43
   2  -5   2  116.00    2.01
   2  -5   2  116.50    1.88
  -2   5  -2  114.44    1.70
   2  -4   2    0.76    0.21
  -2   4  -2    0.71    0.18
   2  -4   2    0.65    0.22
   2  -3   2   40.70    0.90
   2  -3   2   39.62    0.82
  -2   3  -2   40.51    0.77
  -2   2  -2   77.42    1.10
   2  -2   2   78.10    1.23
   2  -2   2   77.19    1.13
   2  -1   2   56.04    0.79
   2  -1   2   56.11    0.89
   2  -1   2   55.90    0.83
   2   0   2 1009.66    9.89
   2   0   2  987.85   10.03
   2   0   2 1015.49    9.44
   2   1   2   11.32    0.27
  -2  -1  -2   11.04    0.33
  -2  -2  -2  158.42    1.94
   2   2   2  156.03    1.71
  -2  -3  -2 1413.85   13.99
   2   3   2 1408.52   13.11
   2   3   2 1389.24   13.97
   2   4   2   61.39    0.94
  -2  -4  -2   62.07    1.16
   2   4   2   61.66    0.93
   2   5   2    5.02    0.29
   2   5   2    5.40    0.27
  -2  -5  -2    5.44    0.42
   2   6   2   18.74    0.62
   2   6   2   17.40    0.54
  -2  -6  -2   18.59    0.72
   2   7   2  555.88    6.40
  -2  -7  -2  568.32    6.56
   2   7   2  565.94    5.90
   2   8   2   32.76    0.99
  -2  -8  -2   30.66    1.05
   2   8   2   30.50    0.84
  -2  -9  -2   20.03    0.92
   2   9   2   20.57    0.73
  -2 -10  -2  153.98    2.85
   2  10   2  156.10    2.41
   2  11   2   18.24    0.80
   3  -8   2    2.24    0.44
  -3   8  -2    2.01    0.57
  -3   7  -2    5.87    0.60
   3  -7   2    6.08    0.55
  -3   6  -2   13.65    0.79
   3  -6   2   13.44    0.66
  -3   5  -2   11.68    0.70
   3  -5   2   11.65    0.57
  -3   4  -2    6.62    0.37
   3  -4   2    6.60    0.41
  -3   3  -2    7.39    0.35
   3  -3   2    6.09    0.43
   3  -3   2    7.68    0.40
   3  -2   2   12.16    0.44
   3  -2   2   11.25    0.47
  -3   2  -2   11.68    0.38
   3  -1   2   16.89    0.48
   3  -1   2   16.98    0.41
   3  -1   2   16.99    0.48
   3   0   2  112.56    1.35
   3   0   2  115.03    1.46
   3   0   2  114.11    1.47
   3   1   2    4.29    0.20
  -3  -1  -2    4.26    0.28
  -3  -1  -2    4.13    0.17
   3   2   2  267.45    2.79
  -3  -2  -2  270.47    3.19
   3   3   2   70.32    0.98
  -3  -3  -2   70.11    1.22
   3   4   2  443.02    4.56
   3   4   2  435.20    4.48
  -3  -4  -2  446.82    5.05
  -3  -5  -2   43.60    1.07
   3   5   2   44.00    0.82
   3   5   2   45.67    0.77
   3   6   2   35.97    0.77
   3   6   2   36.71    0.79
  -3  -6  -2   35.26    1.02
  -3  -7  -2  268.25    3.68
   3   7   2  263.34    3.15
   3   8   2   12.71    0.54
  -3  -8  -2   12.97    0.77
   3   9   2   16.38    0.65
  -3  -9  -2   16.73    0.89
   3  10   2  145.45    2.36
  -3 -10  -2  153.35    2.86
  -3 -11  -2   32.65    1.36
   3  11   2   34.44    1.05
  -4   7  -2    0.91    0.37
   4  -7   2   -0.04    0.28
  -4   6  -2   42.47    1.47
   4  -6   2   41.45    1.24
  -4   5  -2    0.22    0.28
   4  -5   2    0.17    0.23
  -4   4  -2    0.55    0.25
   4  -4   2    0.78    0.25
  -4   3  -2    9.64    0.56
   4  -3   2    9.92    0.48
  -4   2  -2   34.26    0.93
  -4   2  -2   34.80    0.71
   4  -2   2   34.45    0.84
   4  -1   2    4.71    0.25
   4  -1   2    5.02    0.32
  -4   1  -2    4.58    0.34
  -4   0  -2  365.60    4.13
   4   0   2  367.79    3.71
   4   1   2   19.37    0.44
  -4  -1  -2   20.18    0.47
   4   2   2  273.08    2.87
  -4  -2  -2  271.03    3.39
   4   3   2  253.63    2.74
  -4  -3  -2  252.64    3.24
  -4  -4  -2    6.67    0.43
   4   4   2    7.17    0.31
  -4  -5  -2   38.01    1.03
   4   5   2   38.42    0.78
   4   6   2    0.33    0.17
  -4  -6  -2    0.05    0.22
   4   7   2 1095.26   10.80
  -4  -7  -2 1101.64   11.88
  -4  -8  -2  373.24    4.96
   4   8   2  366.46    4.28
  -4  -9  -2    1.99    0.46
   4   9   2    2.31    0.33
  -4 -10  -2  103.36    2.34
   4  10   2  101.42    1.87
   4  11   2   21.70    0.83
  -4 -11  -2   20.59    1.11
  -5   6  -2    2.81    0.45
   5  -6   2    2.48    0.42
  -5   5  -2    6.03    0.60
   5  -5   2    4.75    0.50
   5  -4   2    3.76    0.40
  -5   4  -2    3.09    0.46
   5  -3   2  202.72    2.90
  -5   3  -2  203.82    3.18
   5  -2   2    5.63    0.41
  -5   2  -2    4.93    0.43
   5  -1   2   75.22    1.36
  -5   1  -2   76.24    1.44
   5   0   2   15.35    0.42
  -5   0  -2   15.49    0.55
   5   1   2    1.16    0.17
  -5  -1  -2    1.23    0.17
  -5  -2  -2   -0.09    0.15
   5   2   2    0.08    0.12
  -5  -3  -2  136.99    2.25
   5   3   2  138.60    1.72
   5   4   2  352.87    3.79
  -5  -4  -2  360.07    4.51
   5   5   2  203.16    2.46
  -5  -5  -2  204.64    3.02
  -5  -6  -2    5.47    0.48
   5   6   2    6.01    0.35
  -5  -7  -2  241.36    3.62
   5   7   2  241.28    2.99
  -5  -8  -2  169.32    2.96
   5   8   2  160.60    2.33
   5   9   2    4.10    0.39
  -5  -9  -2    3.72    0.56
  -5 -10  -2   39.05    1.44
   5  10   2   41.82    1.13
  -5 -11  -2   82.10    2.17
   5  11   2   78.33    1.71
   6  -5   2   10.13    0.71
  -6   5  -2   11.67    0.77
   6  -4   2    3.45    0.45
  -6   4  -2    3.48    0.50
   6  -3   2    5.42    0.47
  -6   3  -2    5.44    0.54
  -6   2  -2    3.55    0.44
   6  -2   2    3.05    0.36
  -6   1  -2    3.59    0.38
  -6   0  -2   25.97    0.78
  -6  -1  -2   53.31    1.38
  -6  -2  -2   16.50    0.74
   6   2   2   17.26    0.49
  -6  -3  -2    4.59    0.44
   6   3   2    4.42    0.30
  -6  -4  -2    0.00    0.19
   6   4   2    0.19    0.16
   6   5   2    2.05    0.24
  -6  -5  -2    1.73    0.33
  -6  -6  -2    3.28    0.45
   6   6   2    2.83    0.27
   6   7   2  348.69    4.04
  -6  -7  -2  349.10    4.85
   6   8   2  717.02    7.60
  -6  -8  -2  732.96    8.70
  -6  -9  -2   47.48    1.59
   6   9   2   51.09    1.21
   6  10   2   16.22    0.74
  -6 -10  -2   16.65    1.02
  -6 -11  -2    1.05    0.56
   6  11   2    2.06    0.39
  -7   4  -2   -0.22    0.27
  -7   3  -2  193.82    3.32
   7  -3   2  194.76    3.08
  -7  -1  -2    0.35    0.32
  -7  -2  -2    0.09    0.27
  -7  -3  -2    0.46    0.30
   7   4   2   74.64    1.24
  -7  -4  -2   71.41    1.79
  -7  -5  -2  298.83    4.40
   7   5   2  305.90    3.50
  -7  -6  -2    2.53    0.46
   7   6   2    1.86    0.26
  -7  -7  -2   79.05    1.95
   7   7   2   79.90    1.44
  -7  -8  -2    0.36    0.36
   7   8   2    0.46    0.25
   7   9   2    4.60    0.45
  -7  -9  -2    4.47    0.66
   7  10   2    2.82    0.40
  -7 -10  -2    3.86    0.66
  -8  -1  -2  104.68    2.38
  -8  -2  -2  196.27    3.47
  -8  -3  -2    0.76    0.38
  -8  -4  -2   12.21    0.84
  -8  -5  -2    0.47    0.37
  -8  -6  -2   11.03    0.79
  -8  -7  -2    5.96    0.65
   8   7   2    5.09    0.42
   8   8   2  276.82    3.54
  -8  -8  -2  276.30    4.53
   8   9   2   51.05    1.27
  -8  -9  -2   51.28    1.77
   8  10   2    0.22    0.27
  -8 -10  -2    0.22    0.52
  -9   0  -2    9.54    0.83
  -9  -1  -2    2.04    0.44
  -9  -2  -2   10.95    0.80
  -9  -3  -2    9.39    0.81
  -9  -4  -2    3.72    0.59
  -9  -5  -2  103.90    2.52
  -9  -6  -2    3.40    0.58
  -9  -7  -2   17.12    0.99
  -9  -8  -2   81.85    2.25
  -9  -9  -2   10.46    0.97
   9   9   2   11.29    0.69
 -10  -4  -2   10.68    0.92
 -10  -5  -2   16.63    1.07
 -10  -6  -2    0.42    0.42
  -9  -7   3    1.03    0.72
  -9  -6   3   85.28    2.42
  -9  -5   3   15.81    1.09
  -9  -4   3   16.91    1.15
  -9  -3   3    1.46    0.53
  -9  -2   3   27.54    1.38
  -8  -9   3   19.21    1.34
  -8  -8   3    1.45    0.59
  -8  -7   3    0.56    0.54
  -8  -6   3    2.71    0.61
  -8  -5   3   30.48    1.37
  -8  -4   3   -0.35    0.49
  -8  -3   3  531.74    7.15
  -8  -2   3  243.46    4.12
  -8  -1   3    3.18    0.64
  -8   0   3   12.51    0.95
  -7  -9   3    3.12    0.73
   7   9  -3    4.35    0.47
   7   8  -3    3.60    0.44
  -7  -8   3    3.44    0.63
  -7  -7   3   10.14    0.83
  -7  -6   3  180.35    3.25
  -7  -5   3  154.42    2.93
  -7  -4   3    0.19    0.33
  -7  -3   3    6.11    0.64
  -7  -2   3    2.17    0.47
  -7  -1   3    4.13    0.57
  -7   0   3   18.08    0.86
  -7   1   3   11.99    0.74
  -7   2   3   41.29    1.36
  -7   3   3    2.20    0.43
  -6 -10   3    6.80    0.81
   6  10  -3    7.25    0.57
   6   9  -3   19.35    0.78
  -6  -9   3   17.84    1.07
  -6  -8   3    5.17    0.67
   6   8  -3    5.67    0.44
  -6  -7   3   -0.12    0.37
   6   7  -3    0.01    0.20
  -6  -6   3   55.17    1.55
   6   6  -3   55.91    1.10
  -6  -5   3   80.74    1.87
  -6  -4   3    0.51    0.31
  -6  -3   3  159.60    2.78
  -6  -2   3  368.83    4.99
  -6  -2   3  382.32    4.65
  -6  -1   3   85.04    1.91
  -6  -1   3   87.05    1.70
  -6   0   3    0.11    0.24
  -6   1   3   10.09    0.65
   6  -2  -3   26.07    0.89
  -6   2   3   25.28    1.01
   6  -3  -3   17.49    0.78
  -6   3   3   18.74    0.92
  -6   4   3    6.70    0.61
   6  -4  -3    6.81    0.50
  -5 -10   3   -0.32    0.51
   5  10  -3    0.15    0.26
  -5  -9   3   21.35    1.07
   5   9  -3   22.98    0.87
  -5  -8   3   30.85    1.20
   5   8  -3   33.55    0.96
   5   7  -3    2.29    0.30
  -5  -7   3    2.27    0.46
   5   6  -3   31.17    0.80
  -5  -6   3   31.37    1.07
  -5  -5   3  249.86    3.23
  -5  -5   3  250.90    3.59
   5   5  -3  249.32    2.94
   5   4  -3   11.16    0.41
  -5  -4   3   11.76    0.53
  -5  -4   3   10.68    0.61
  -5  -3   3    7.81    0.54
  -5  -3   3    8.04    0.47
  -5  -2   3    5.62    0.42
  -5  -2   3    5.56    0.47
  -5  -1   3  182.03    2.63
  -5  -1   3  186.01    2.86
  -5   0   3    2.28    0.32
   5  -1  -3   44.37    1.05
  -5   1   3   45.27    1.18
  -5   2   3    2.81    0.41
   5  -3  -3   14.75    0.67
  -5   3   3   15.18    0.79
  -5   4   3    0.20    0.25
   5  -4  -3    0.36    0.23
   5  -5  -3    3.03    0.41
  -5   5   3    3.06    0.49
  -4 -10   3    1.31    0.60
   4  10  -3    0.97    0.33
  -4  -9   3   20.32    0.98
   4   9  -3   21.08    0.82
   4   8  -3   34.66    0.98
  -4  -8   3   34.86    1.20
  -4  -7   3    5.09    0.40
   4   7  -3    4.22    0.37
  -4  -7   3    4.58    0.49
   4   6  -3    4.78    0.34
  -4  -6   3    4.50    0.37
  -4  -6   3    4.28    0.45
  -4  -5   3   58.79    1.35
   4   5  -3   57.60    1.05
  -4  -5   3   59.66    1.17
   4   4  -3    2.48    0.22
  -4  -4   3    2.09    0.31
  -4  -4   3    2.49    0.29
  -4  -3   3   26.00    0.72
  -4  -3   3   26.12    0.83
   4   3  -3   25.65    0.55
  -4  -2   3  132.28    2.08
  -4  -2   3  133.39    1.95
   4   2  -3  129.14    1.50
  -4  -1   3  195.73    2.63
  -4  -1   3  193.12    2.75
  -4   0   3   57.00    1.19
   4  -1  -3   20.87    0.64
  -4   1   3   20.87    0.73
  -4   2   3   33.22    0.99
   4  -2  -3   34.67    0.87
   4  -3  -3    0.19    0.19
  -4   3   3    0.13    0.23
  -4   4   3    1.91    0.38
  -4   5   3    0.01    0.26
   4  -5  -3   -0.20    0.22
  -4   6   3    0.47    0.28
   4  -6  -3    0.35    0.26
   3  10  -3    6.58    0.50
  -3 -10   3    4.93    0.68
   3   9  -3    0.25    0.24
  -3  -9   3    0.62    0.43
   3   8  -3   50.31    1.20
  -3  -8   3   51.60    1.40
  -3  -8   3   50.75    1.27
  -3  -7   3   43.52    1.07
  -3  -7   3   42.66    1.20
   3   7  -3   42.42    1.03
  -3  -6   3   15.92    0.60
  -3  -6   3   16.22    0.73
   3   6  -3   16.25    0.58
  -3  -5   3   53.31    1.08
   3   5  -3   53.83    1.02
  -3  -5   3   53.45    1.20
  -3  -4   3   50.36    1.01
  -3  -4   3   51.36    1.12
   3   4  -3   51.16    0.91
  -3  -3   3   67.11    1.25
   3   3  -3   67.75    1.00
  -3  -3   3   66.00    1.17
  -3  -2   3   22.29    0.66
  -3  -2   3   22.65    0.62
   3   2  -3   21.99    0.45
  -3  -1   3  374.39    4.26
  -3  -1   3  371.95    4.29
   3   1  -3  368.71    3.62
  -3   0   3    0.43    0.17
   3  -1  -3    0.00    0.12
  -3   1   3   -0.02    0.13
  -3   2   3  125.04    2.02
   3  -2  -3  125.91    1.81
  -3   3   3    1.04    0.24
   3  -3  -3    0.56    0.19
  -3   4   3    2.05    0.34
   3  -4  -3    1.49    0.27
   3  -5  -3   86.98    1.67
  -3   5   3   91.07    1.96
  -3   6   3   19.29    0.97
   3  -6  -3   20.38    0.82
   3  -7  -3   61.60    1.55
  -3   7   3   63.64    1.84
  -2 -10   3    9.45    0.70
   2  10  -3   10.12    0.60
  -2 -10   3    9.34    0.75
   2   9  -3   36.65    1.07
  -2  -9   3   35.74    1.16
  -2  -9   3   35.08    1.19
  -2  -8   3   42.05    1.21
   2   8  -3   40.84    1.09
  -2  -8   3   42.26    1.18
  -2  -7   3   19.55    0.80
   2   7  -3   22.23    0.74
  -2  -7   3   21.55    0.78
   2   6  -3  119.04    1.80
  -2  -6   3  118.58    1.98
  -2  -6   3  118.59    1.90
   2   5  -3    0.35    0.15
  -2  -5   3    0.25    0.17
  -2  -5   3    0.27    0.23
  -2  -4   3   40.94    0.88
   2   4  -3   42.27    0.82
  -2  -4   3   39.30    0.91
  -2  -3   3    0.56    0.18
   2   3  -3    0.66    0.13
  -2  -3   3    0.68    0.17
   2   2  -3   25.31    0.49
  -2  -2   3   24.89    0.60
  -2  -2   3   24.20    0.61
  -2  -1   3  134.19    1.75
   2   1  -3  135.40    1.49
  -2  -1   3  133.33    1.80
  -2   0   3   40.50    0.82
   2   0  -3   40.74    0.53
   2   0  -3   40.19    0.68
  -2   1   3    0.37    0.14
   2  -1  -3    0.59    0.13
  -2   2   3  160.17    1.64
  -2   2   3  167.36    2.30
   2  -2  -3  164.02    2.06
   2  -3  -3   24.17    0.63
  -2   3   3   24.01    0.74
  -2   4   3    0.29    0.18
   2  -4  -3    0.42    0.18
   2  -5  -3   21.47    0.74
  -2   5   3   21.74    0.85
   2  -6  -3   55.73    1.32
  -2   6   3   57.50    1.52
   2  -7  -3   11.02    0.64
  -2   7   3   13.12    0.81
   2  -8  -3    3.73    0.45
  -2   8   3    3.82    0.59
   1  10  -3   32.75    1.08
  -1 -10   3   34.47    1.23
  -1 -10   3   34.71    1.24
   1   9  -3    3.58    0.41
  -1  -9   3    2.52    0.45
  -1  -9   3    3.84    0.49
   1   8  -3   22.31    0.80
  -1  -8   3   20.83    0.85
  -1  -8   3   23.26    0.89
   1   7  -3   60.49    1.28
  -1  -7   3   60.48    1.38
  -1  -7   3   61.28    1.36
  -1  -6   3    3.07    0.34
   1   6  -3    2.32    0.28
  -1  -6   3    2.31    0.33
   1   5  -3    2.04    0.24
  -1  -5   3    1.11    0.25
  -1  -5   3    1.60    0.24
   1   4  -3  118.22    1.62
  -1  -4   3  116.85    1.72
  -1  -4   3  116.65    1.69
  -1  -3   3    1.28    0.19
  -1  -3   3    1.52    0.19
   1   3  -3    1.23    0.16
   1   2  -3   36.38    0.65
  -1  -2   3   36.83    0.65
  -1  -2   3   35.55    0.72
  -1  -1   3    4.37    0.21
   1   1  -3    4.29    0.21
  -1  -1   3    4.22    0.27
  -1   0   3   51.98    0.88
   1   0  -3   52.21    0.68
  -1   0   3   51.53    0.66
  -1   1   3  223.62    2.63
   1  -1  -3  218.60    2.38
  -1   1   3  216.18    2.18
   1  -2  -3   11.84    0.36
  -1   2   3   12.09    0.25
  -1   2   3   11.66    0.43
   1  -3  -3  107.93    1.51
  -1   3   3  106.57    1.68
  -1   3   3  109.34    1.24
   1  -4  -3   22.53    0.64
  -1   4   3   22.57    0.72
  -1   4   3   22.68    0.46
   1  -5  -3  106.69    1.74
  -1   5   3  107.54    1.89
   1  -6  -3  171.85    2.55
  -1   6   3  168.65    2.73
   1  -7  -3   17.03    0.74
  -1   7   3   17.94    0.85
  -1   8   3   35.13    1.27
   1  -8  -3   35.37    1.13
  -1   9   3   95.00    2.31
   1  -9  -3   94.52    2.07
   0 -10   3    0.58    0.55
   0  10  -3    0.15    0.30
   0  -9   3    3.34    0.46
   0  -9   3    2.75    0.46
   0   9  -3    2.32    0.37
   0  -8   3    6.75    0.58
   0  -8   3    5.53    0.51
   0   8  -3    6.00    0.46
   0  -7   3  131.02    2.16
   0   7  -3  128.99    2.05
   0  -7   3  126.66    2.26
   0  -6   3   28.30    0.84
   0  -6   3   29.42    0.90
   0   6  -3   28.50    0.80
   0  -5   3    5.86    0.41
   0  -5   3    6.63    0.43
   0   5  -3    6.25    0.37
   0   4  -3   83.89    1.31
   0  -4   3   84.64    1.33
   0  -4   3   84.82    1.42
   0   3  -3  141.07    1.80
   0  -3   3  141.95    1.78
   0  -3   3  141.94    1.92
   0  -2   3  120.73    1.43
   0   2  -3  118.63    1.50
   0  -2   3  117.05    1.60
   0  -1   3 1836.95   18.31
   0  -1   3 1850.49   17.13
   0   1  -3 1861.28   17.20
   0   0   3  115.11    1.29
   0   1   3  772.19    7.84
   0  -1  -3  756.22    7.58
   0   1   3  775.59    7.24
   0  -2  -3 1114.14   11.06
   0   2   3 1126.13   11.34
   0   2   3 1131.70   10.48
   0   3   3    8.48    0.37
   0   3   3    7.84    0.25
   0  -3  -3    7.91    0.34
   0   4   3   44.90    0.96
   0   4   3   44.19    0.72
   0  -4  -3   44.99    0.91
   0   5   3    6.26    0.41
   0  -5  -3    5.70    0.40
   0   5   3    5.86    0.30
   0   6   3  777.40    8.60
   0   6   3  772.89    7.62
   0  -6  -3  771.70    8.38
   0  -7  -3  280.87    3.75
   0   7   3  273.92    3.88
   0   8   3    1.06    0.33
   0  -8  -3    0.60    0.31
   0   9   3  139.61    2.74
   0  -9  -3  137.34    2.55
   0  10   3   34.60    1.39
   1  -9   3    0.29    0.38
  -1   9  -3    1.00    0.40
   1  -8   3    2.77    0.44
  -1   8  -3    2.59    0.37
   1  -8   3    2.66    0.43
   1  -7   3    0.64    0.30
  -1   7  -3    0.85    0.27
   1  -7   3    0.48    0.29
   1  -6   3   45.23    1.20
  -1   6  -3   44.78    1.04
   1  -6   3   45.13    1.08
   1  -5   3    0.55    0.22
   1  -5   3    0.43    0.23
  -1   5  -3    0.39    0.18
  -1   4  -3  138.17    1.88
   1  -4   3  143.14    2.08
   1  -4   3  136.55    1.90
  -1   3  -3   34.71    0.74
   1  -3   3   36.59    0.71
   1  -3   3   35.76    0.82
  -1   2  -3  155.28    1.89
   1  -2   3  155.74    1.81
   1  -2   3  152.51    1.83
   1  -2   3  155.94    2.00
   1  -1   3  350.66    3.57
   1  -1   3  357.16    3.56
   1  -1   3  345.27    3.79
   1   0   3  225.01    2.36
   1   0   3  229.09    2.53
  -1  -1  -3   79.35    0.97
   1   2   3  700.01    7.04
  -1  -2  -3  688.43    6.96
   1   2   3  684.82    6.57
   1   3   3  722.62    6.86
   1   3   3  722.81    7.37
  -1  -3  -3  703.26    7.32
   1   4   3  259.75    2.78
  -1  -4  -3  259.07    3.10
   1   4   3  259.67    3.06
   1   5   3    4.94    0.36
  -1  -5  -3    5.09    0.39
   1   5   3    4.97    0.28
   1   6   3  280.43    3.15
  -1  -6  -3  282.11    3.60
   1   6   3  282.13    3.59
   1   7   3  177.93    2.70
  -1  -7  -3  177.33    2.70
   1   7   3  179.38    2.30
  -1  -8  -3   13.01    0.71
   1   8   3   13.98    0.57
   1   8   3   13.74    0.74
  -1  -9  -3   72.09    1.73
   1   9   3   73.65    1.80
  -1 -10  -3  123.64    2.49
   1  10   3  120.10    2.57
  -2   8  -3    1.36    0.45
   2  -8   3    1.09    0.37
  -2   7  -3   11.52    0.59
   2  -7   3   11.70    0.63
   2  -7   3   10.10    0.67
  -2   6  -3   21.05    0.72
   2  -6   3   21.33    0.87
   2  -6   3   20.47    0.77
   2  -5   3   -0.05    0.22
   2  -5   3    0.01    0.19
  -2   5  -3   -0.06    0.17
   2  -4   3    1.95    0.30
  -2   4  -3    2.45    0.26
   2  -4   3    2.09    0.25
   2  -3   3   59.09    1.16
  -2   3  -3   61.46    1.05
   2  -3   3   60.44    1.04
   2  -2   3    7.14    0.36
   2  -2   3    7.27    0.31
   2  -2   3    6.82    0.30
  -2   2  -3    7.27    0.32
   2  -1   3  241.17    2.80
   2  -1   3  244.28    2.61
   2  -1   3  243.75    2.65
   2   0   3   -0.09    0.09
   2   0   3   -0.06    0.08
   2   1   3  234.37    2.48
  -2  -1  -3  241.08    2.65
   2   1   3  237.17    2.54
   2   2   3   22.58    0.46
  -2  -2  -3   22.87    0.52
   2   3   3   10.60    0.28
  -2  -3  -3   10.53    0.41
   2   3   3   10.73    0.32
   2   4   3   22.98    0.51
   2   4   3   22.91    0.52
  -2  -4  -3   22.01    0.65
  -2  -5  -3    4.87    0.40
   2   5   3    4.45    0.27
   2   5   3    4.56    0.30
  -2  -6  -3  989.20   10.45
   2   6   3  978.97    9.61
   2   6   3  996.01   10.31
   2   7   3 1425.68   14.67
  -2  -7  -3 1420.89   14.72
   2   7   3 1412.14   13.63
   2   8   3   33.59    1.00
   2   8   3   34.01    0.88
  -2  -8  -3   32.25    1.08
   2   9   3   65.61    1.34
  -2  -9  -3   67.40    1.67
   2  10   3    5.79    0.49
  -2 -10  -3    5.79    0.61
   3  -8   3    1.40    0.39
  -3   7  -3    7.11    0.69
   3  -7   3    7.43    0.60
   3  -6   3    1.22    0.29
  -3   6  -3    1.02    0.35
  -3   5  -3    0.07    0.19
   3  -5   3    0.08    0.24
   3  -5   3    0.05    0.22
  -3   4  -3  499.41    5.30
   3  -4   3  501.33    5.88
   3  -4   3  491.54    5.58
   3  -3   3    3.04    0.33
  -3   3  -3    2.40    0.24
   3  -3   3    2.47    0.26
   3  -2   3   59.86    1.12
   3  -2   3   60.08    0.98
  -3   2  -3   59.76    1.02
   3  -2   3   59.84    1.04
   3  -1   3    1.03    0.18
   3  -1   3    0.60    0.14
   3  -1   3    1.20    0.16
   3   0   3   41.40    0.70
   3   0   3   42.44    0.73
   3   1   3    5.50    0.20
  -3  -1  -3    6.12    0.31
   3   1   3    5.56    0.24
  -3  -2  -3  131.01    1.80
  -3  -3  -3  519.74    5.64
   3   3   3  518.80    5.16
   3   4   3 1405.84   13.27
   3   4   3 1410.32   14.01
  -3  -4  -3 1409.21   14.25
  -3  -5  -3    7.00    0.46
   3   5   3    7.72    0.33
   3   5   3    7.36    0.30
  -3  -6  -3  157.28    2.46
   3   6   3  157.85    2.07
   3   6   3  158.84    2.07
   3   7   3  162.56    2.19
  -3  -7  -3  161.82    2.63
   3   8   3    9.39    0.48
  -3  -8  -3    8.77    0.66
  -3  -9  -3    2.79    0.48
   3   9   3    3.19    0.35
   3  10   3   87.79    1.71
  -3 -10  -3   87.71    2.07
  -3 -11  -3   19.61    1.04
   3  11   3   21.07    0.84
   4  -7   3   28.28    1.07
  -4   7  -3   27.35    1.28
   4  -6   3    8.85    0.64
  -4   6  -3    9.24    0.73
  -4   5  -3    1.82    0.39
   4  -5   3    0.87    0.28
  -4   4  -3   40.62    1.25
   4  -4   3   39.51    1.03
   4  -3   3    0.06    0.19
  -4   3  -3    0.06    0.18
   4  -2   3   11.44    0.43
   4  -2   3   11.71    0.53
   4  -2   3   11.49    0.48
  -4   2  -3   11.78    0.44
   4  -1   3    3.86    0.30
   4  -1   3    4.31    0.27
   4  -1   3    4.10    0.29
   4   0   3  218.44    2.58
   4   0   3  210.63    2.39
  -4  -1  -3  609.91    6.61
   4   1   3  601.10    5.94
   4   2   3   35.13    0.67
  -4  -2  -3   35.11    0.87
  -4  -2  -3   36.08    0.53
   4   3   3    0.40    0.13
  -4  -3  -3    0.16    0.16
  -4  -4  -3   14.28    0.59
   4   4   3   14.37    0.45
   4   5   3    3.69    0.26
  -4  -5  -3    4.52    0.39
  -4  -6  -3   65.57    1.48
   4   6   3   65.51    1.15
   4   7   3 1446.78   13.97
  -4  -7  -3 1445.52   15.17
  -4  -8  -3   97.32    2.07
   4   8   3  101.13    1.68
  -4  -9  -3    2.23    0.45
   4   9   3    2.42    0.32
  -4 -10  -3    4.37    0.58
   4  10   3    4.14    0.41
  -4 -11  -3    0.51    0.43
   4  11   3    0.09    0.20
  -5   6  -3    4.86    0.61
   5  -6   3    4.65    0.51
   5  -5   3   11.33    0.66
  -5   5  -3   10.54    0.74
   5  -4   3  172.63    2.68
  -5   4  -3  173.12    3.04
   5  -3   3    0.14    0.22
  -5   3  -3    0.35    0.30
  -5   2  -3  177.57    2.74
   5  -2   3  176.47    2.51
   5  -1   3    5.60    0.36
  -5   1  -3    6.25    0.42
   5   0   3    6.66    0.33
  -5   0  -3    6.35    0.38
   5   1   3   49.14    0.85
  -5  -1  -3   48.13    1.17
  -5  -1  -3   47.32    0.88
  -5  -2  -3   20.05    0.72
   5   2   3   19.35    0.51
  -5  -3  -3   17.09    0.68
   5   3   3   18.06    0.51
  -5  -4  -3 1207.49   12.58
   5   4   3 1189.26   11.49
   5   5   3    0.81    0.18
  -5  -5  -3    0.66    0.23
  -5  -6  -3   70.24    1.59
   5   6   3   70.79    1.24
  -5  -7  -3   52.32    1.44
   5   7   3   51.62    1.09
  -5  -8  -3    0.64    0.40
   5   8   3    0.69    0.24
  -5  -9  -3    1.12    0.44
   5   9   3    1.60    0.30
   5  10   3   11.55    0.62
  -5 -10  -3   12.47    0.85
   5  11   3    5.06    0.47
  -5 -11  -3    5.43    0.68
   6  -5   3    0.77    0.34
  -6   5  -3    1.73    0.39
  -6   4  -3   15.18    0.86
   6  -4   3   15.04    0.78
   6  -3   3    0.42    0.30
  -6   3  -3   -0.14    0.32
   6  -2   3  180.05    2.67
  -6   2  -3  179.76    2.87
  -6   1  -3    2.37    0.32
  -6  -1  -3  621.31    7.27
   6   2   3   13.99    0.47
  -6  -2  -3   13.98    0.69
   6   3   3   14.52    0.48
  -6  -3  -3   15.29    0.72
   6   4   3   10.42    0.44
  -6  -4  -3   10.69    0.62
  -6  -5  -3    0.23    0.22
   6   5   3    0.22    0.16
   6   6   3   34.14    0.83
  -6  -6  -3   33.65    1.12
  -6  -7  -3  215.38    3.43
   6   7   3  212.67    2.76
  -6  -8  -3   81.85    1.98
   6   8   3   78.12    1.49
  -6  -9  -3   14.83    0.93
   6   9   3   14.02    0.66
   6  10   3    0.47    0.29
  -6 -10  -3    0.34    0.44
  -6 -11  -3    0.62    0.51
   6  11   3    0.92    0.29
   7  -4   3    4.23    0.53
  -7   4  -3    5.61    0.64
   7  -3   3   23.42    0.96
  -7  -1  -3   81.65    1.91
  -7  -2  -3   24.05    1.01
  -7  -3  -3    4.94    0.53
  -7  -4  -3  153.33    2.76
   7   4   3  154.94    2.07
   7   5   3   21.52    0.64
  -7  -5  -3   21.68    0.96
  -7  -6  -3   21.08    0.96
   7   6   3   21.75    0.68
   7   7   3  120.07    1.91
  -7  -7  -3  124.62    2.53
  -7  -8  -3   45.61    1.51
   7   8   3   44.72    1.10
   7   9   3    1.96    0.35
  -7  -9  -3    2.49    0.50
  -7 -10  -3    1.84    0.45
   7  10   3    0.82    0.28
  -8  -1  -3  102.93    2.33
  -8  -2  -3   32.38    1.25
  -8  -3  -3   27.04    1.14
  -8  -4  -3   50.47    1.58
  -8  -5  -3   20.77    1.03
  -8  -6  -3    2.21    0.46
   8   6   3    2.47    0.31
   8   7   3    4.46    0.40
  -8  -7  -3    3.52    0.54
   8   8   3   28.83    0.93
  -8  -8  -3   28.97    1.25
  -8  -9  -3   30.68    1.32
   8   9   3   30.67    0.98
   8  10   3    1.49    0.34
  -8 -10  -3    1.19    0.48
  -9   0  -3   25.95    1.22
  -9  -1  -3   14.59    0.90
  -9  -2  -3    0.76    0.32
  -9  -3  -3    0.06    0.30
  -9  -4  -3    0.21    0.32
  -9  -5  -3   32.86    1.35
  -9  -6  -3    0.62    0.39
  -9  -7  -3    9.66    0.76
  -9  -8  -3   19.28    1.04
   9   8   3   19.66    0.81
  -9  -9  -3    6.09    0.75
   9   9   3    6.64    0.55
 -10  -3  -3    9.42    0.88
 -10  -4  -3   13.87    0.98
 -10  -5  -3   16.11    1.00
 -10  -6  -3    0.09    0.38
 -10  -7  -3    0.55    0.53
  -9  -6   4   87.75    2.62
  -9  -5   4    0.37    0.61
  -9  -4   4    0.23    0.57
  -9  -3   4    1.30    0.71
  -8  -7   4   14.01    1.13
  -8  -6   4   26.79    1.31
  -8  -5   4    0.20    0.48
  -8  -4   4    3.88    0.68
  -8  -3   4   96.29    2.44
  -8  -2   4   26.03    1.27
  -8  -1   4    9.05    0.88
  -8   0   4    0.57    0.48
  -7  -8   4    0.23    0.56
  -7  -7   4    0.90    0.52
  -7  -6   4   63.28    1.81
  -7  -5   4    0.39    0.41
  -7  -4   4    9.49    0.75
  -7  -3   4    7.75    0.71
  -7  -2   4  124.53    2.57
  -7  -1   4   -0.06    0.35
  -7   0   4    9.65    0.68
  -7   1   4    2.15    0.42
  -7   2   4    5.86    0.61
   6   9  -4   22.12    0.88
  -6  -8   4    0.52    0.49
   6   8  -4    0.83    0.30
   6   7  -4    6.21    0.46
  -6  -7   4    6.31    0.65
  -6  -6   4    3.19    0.52
  -6  -5   4    8.09    0.64
  -6  -4   4    7.85    0.62
  -6  -3   4    6.38    0.50
  -6  -3   4    7.60    0.62
  -6  -2   4    5.45    0.54
  -6  -1   4   44.88    1.37
  -6  -1   4   48.82    1.28
  -6   0   4    7.23    0.58
  -6   1   4    0.58    0.29
   6  -2  -4    2.57    0.38
  -6   2   4    1.75    0.42
  -6   3   4    0.02    0.27
   6  -3  -4    0.22    0.24
  -6   4   4   11.02    0.78
   6  -4  -4    8.61    0.59
   5   9  -4   21.11    0.87
  -5  -8   4   29.57    1.17
   5   8  -4   30.78    0.94
  -5  -7   4    0.81    0.42
   5   7  -4    0.55    0.25
  -5  -6   4    2.27    0.43
   5   6  -4    2.52    0.29
  -5  -5   4    9.46    0.62
  -5  -5   4    8.48    0.51
   5   5  -4    9.54    0.42
  -5  -4   4    2.26    0.33
  -5  -4   4    2.19    0.36
  -5  -3   4    1.40    0.29
  -5  -3   4    1.72    0.34
  -5  -2   4   51.89    1.31
  -5  -2   4   51.84    1.21
  -5  -1   4    0.34    0.21
  -5  -1   4    0.93    0.29
  -5   0   4    1.73    0.32
  -5   1   4   11.53    0.65
   5  -2  -4    1.34    0.29
  -5   2   4    0.86    0.32
   5  -3  -4    6.58    0.49
  -5   3   4    8.01    0.62
   5  -4  -4   31.59    1.04
  -5   4   4   33.42    1.24
  -5   5   4   42.53    1.44
   5  -5  -4   39.72    1.21
   4  10  -4   10.35    0.67
   4   9  -4   21.81    0.86
  -4  -8   4   61.37    1.62
   4   8  -4   58.61    1.33
  -4  -7   4   44.18    1.14
  -4  -7   4   46.41    1.31
   4   7  -4   42.62    1.06
   4   6  -4   12.12    0.52
  -4  -6   4   12.62    0.58
  -4  -6   4   11.67    0.65
   4   5  -4   51.82    1.02
  -4  -5   4   51.57    1.14
  -4  -5   4   49.66    1.24
  -4  -4   4    4.67    0.38
  -4  -4   4    4.59    0.40
   4   4  -4    4.70    0.30
   4   3  -4   33.29    0.67
  -4  -3   4   32.63    0.87
  -4  -3   4   32.01    0.93
  -4  -2   4  204.60    2.85
  -4  -2   4  200.86    2.76
  -4  -1   4   -0.01    0.16
  -4  -1   4    0.07    0.21
  -4   0   4   25.20    0.82
  -4   1   4   87.01    1.70
   4  -1  -4   88.88    1.47
   4  -2  -4    8.52    0.45
  -4   2   4    7.42    0.51
   4  -3  -4    4.45    0.38
  -4   3   4    4.57    0.46
   4  -4  -4    6.35    0.48
  -4   4   4    6.26    0.58
  -4   5   4   89.10    2.09
   4  -5  -4   86.18    1.78
   4  -6  -4   70.63    1.67
  -4   6   4   71.11    1.93
   3  10  -4    1.85    0.37
  -3  -9   4    9.33    0.75
  -3  -9   4   10.23    0.67
   3   9  -4    9.04    0.59
   3   8  -4    6.01    0.48
  -3  -8   4    6.29    0.58
  -3  -8   4    5.74    0.51
  -3  -7   4   34.25    1.06
   3   7  -4   34.76    0.95
  -3  -7   4   35.12    1.01
  -3  -6   4    2.01    0.35
  -3  -6   4    2.76    0.34
   3   6  -4    2.59    0.30
  -3  -5   4    7.29    0.45
  -3  -5   4    7.64    0.51
   3   5  -4    8.44    0.42
  -3  -4   4   10.84    0.53
  -3  -4   4   11.02    0.51
   3   4  -4   11.12    0.43
  -3  -3   4    5.33    0.38
  -3  -3   4    5.71    0.37
   3   3  -4    5.73    0.30
  -3  -2   4   69.43    1.28
  -3  -2   4   69.64    1.28
   3   2  -4   67.24    0.98
   3   1  -4   91.62    1.12
  -3  -1   4   93.32    1.52
  -3  -1   4   92.19    1.53
  -3   0   4    1.80    0.26
  -3   1   4   71.56    1.38
   3  -1  -4   67.97    1.16
  -3   2   4   79.89    1.56
   3  -2  -4   78.82    1.33
   3  -3  -4   31.63    0.82
  -3   3   4   31.99    0.98
   3  -4  -4   24.10    0.77
  -3   4   4   24.43    0.92
  -3   5   4  118.69    2.35
   3  -5  -4  119.17    2.04
  -3   6   4   18.90    0.97
   3  -6  -4   18.86    0.79
   3  -7  -4   48.79    1.34
  -3   7   4   46.59    1.58
   2  10  -4    6.31    0.56
  -2 -10   4    7.03    0.60
  -2  -9   4    0.25    0.30
   2   9  -4   -0.16    0.22
  -2  -9   4    0.56    0.45
  -2  -8   4   60.57    1.47
   2   8  -4   60.26    1.37
  -2  -8   4   59.75    1.46
  -2  -7   4    2.51    0.38
   2   7  -4    1.99    0.32
  -2  -7   4    2.46    0.36
  -2  -6   4   11.15    0.59
  -2  -6   4   11.93    0.56
   2   6  -4   11.86    0.54
  -2  -5   4    7.26    0.45
  -2  -5   4    6.70    0.46
   2   5  -4    7.13    0.40
  -2  -4   4  109.07    1.73
  -2  -4   4  108.60    1.69
   2   4  -4  109.51    1.58
   2   3  -4   12.71    0.42
  -2  -3   4   13.07    0.50
  -2  -3   4   13.23    0.49
  -2  -2   4  311.40    3.68
   2   2  -4  303.88    3.27
  -2  -2   4  318.37    3.53
   2   1  -4   72.28    0.98
  -2  -1   4   74.29    1.26
  -2  -1   4   74.41    1.15
  -2   0   4  207.53    2.68
   2   0  -4  207.60    2.16
   2  -1  -4   50.83    0.86
  -2   1   4   50.81    1.05
  -2   1   4   49.42    0.62
  -2   2   4    0.07    0.13
   2  -2  -4    0.07    0.12
   2  -3  -4    3.39    0.27
  -2   3   4    2.91    0.32
  -2   4   4   13.48    0.63
   2  -4  -4   13.36    0.52
   2  -5  -4  553.80    6.24
  -2   5   4  559.13    6.69
  -2   6   4  788.17    9.12
   2  -6  -4  772.33    8.57
  -2   7   4    1.16    0.41
   2  -7  -4    2.03    0.35
  -2   8   4   57.07    1.75
   2  -8  -4   60.29    1.52
  -1 -10   4    3.99    0.63
  -1  -9   4    0.24    0.27
   1   9  -4    0.08    0.23
  -1  -8   4   15.22    0.76
   1   8  -4   14.49    0.68
  -1  -8   4   16.06    0.76
  -1  -7   4   24.98    0.91
   1   7  -4   26.70    0.85
  -1  -7   4   25.54    0.87
  -1  -6   4    0.90    0.27
  -1  -6   4    0.39    0.25
   1   6  -4    0.72    0.24
  -1  -5   4  325.96    4.02
   1   5  -4  330.83    3.77
  -1  -5   4  319.95    3.85
   1   4  -4    1.78    0.22
  -1  -4   4    2.05    0.26
  -1  -4   4    2.04    0.25
   1   3  -4   95.70    1.37
  -1  -3   4   92.84    1.34
  -1  -3   4   92.03    1.48
  -1  -2   4   19.07    0.45
   1   2  -4   19.67    0.49
  -1  -2   4   19.76    0.57
  -1  -1   4  306.62    3.29
   1   1  -4  313.32    3.24
  -1  -1   4  312.80    3.59
  -1  -1   4  310.49    3.18
  -1   0   4    5.06    0.29
  -1   0   4    4.86    0.19
  -1   1   4  319.33    3.72
  -1   1   4  320.28    3.18
   1  -1  -4  325.29    3.39
  -1   2   4  393.77    3.84
   1  -2  -4  393.42    4.17
  -1   2   4  397.16    4.52
  -1   3   4  580.22    6.46
  -1   3   4  581.71    5.59
   1  -3  -4  581.67    6.10
   1  -4  -4    1.14    0.20
  -1   4   4    1.39    0.25
   1  -5  -4   92.75    1.58
  -1   5   4   91.78    1.76
  -1   6   4  237.99    3.50
   1  -6  -4  238.52    3.22
  -1   7   4    2.46    0.41
   1  -7  -4    2.31    0.38
   1  -8  -4    9.16    0.61
  -1   8   4    8.57    0.74
  -1   9   4  109.26    2.51
   1  -9  -4  107.13    2.26
   0  -9   4    2.31    0.42
   0   9  -4    2.66    0.41
   0  -8   4    6.28    0.55
   0  -8   4    6.60    0.55
   0   8  -4    6.49    0.51
   0  -7   4   32.79    0.99
   0   7  -4   30.43    0.93
   0   6  -4    0.24    0.19
   0  -6   4    0.20    0.20
   0  -6   4   -0.10    0.21
   0  -5   4   49.42    1.03
   0  -5   4   49.06    1.13
   0   5  -4   49.48    1.04
   0   4  -4   87.38    1.40
   0  -4   4   85.79    1.50
   0  -4   4   87.21    1.34
   0  -3   4   10.57    0.44
   0  -3   4   10.84    0.38
   0   3  -4   11.07    0.42
   0  -2   4    0.40    0.10
   0  -2   4    0.08    0.13
   0   2  -4    0.06    0.10
   0  -1   4   19.83    0.53
   0   1  -4   20.40    0.49
   0  -1   4   19.72    0.45
   0   0   4  157.82    1.76
   0   0   4  160.68    2.02
   0   1   4  100.50    1.20
   0  -1  -4  101.24    1.15
   0   1   4  101.31    1.43
   0   2   4   28.14    0.66
   0   2   4   28.17    0.49
   0  -2  -4   28.39    0.52
   0   3   4   16.72    0.38
   0  -3  -4   15.88    0.46
   0   3   4   16.47    0.53
   0  -4  -4   31.18    0.75
   0   4   4   31.44    0.60
   0   4   4   31.19    0.81
   0  -5  -4  288.54    3.55
   0   5   4  292.40    3.13
   0   5   4  288.26    3.71
   0   6   4 2153.43   21.97
   0  -6  -4 2134.80   21.48
   0   6   4 2172.08   20.13
   0   7   4   36.01    1.13
   0  -7  -4   35.33    1.05
   0   8   4   13.06    0.78
   0  -8  -4   13.88    0.71
   0  -9  -4    1.88    0.38
   0   9   4    1.37    0.47
   0  10   4    0.02    0.45
   1  -9   4    5.00    0.64
  -1   9  -4    5.04    0.50
  -1   8  -4   -0.14    0.23
   1  -8   4   -0.29    0.31
   1  -8   4    0.08    0.25
   1  -7   4    0.44    0.29
  -1   7  -4    0.75    0.26
   1  -7   4    0.10    0.28
   1  -6   4    4.23    0.38
  -1   6  -4    4.25    0.39
   1  -6   4    4.29    0.45
   1  -5   4  341.09    4.01
   1  -5   4  340.77    4.30
  -1   5  -4  337.73    3.95
   1  -4   4    6.61    0.37
  -1   4  -4    6.06    0.37
   1  -4   4    6.89    0.44
  -1   3  -4   50.43    0.96
   1  -3   4   53.23    0.88
   1  -3   4   50.90    1.05
   1  -2   4  194.29    2.18
   1  -2   4  195.75    2.47
  -1   2  -4  198.02    2.36
   1  -2   4  199.56    2.29
   1  -1   4  144.55    1.72
   1  -1   4  143.33    1.55
   1  -1   4  143.05    1.87
   1   0   4   66.81    1.02
   1   0   4   67.50    0.94
   1   1   4    6.38    0.28
   1   1   4    7.76    0.26
  -1  -2  -4   96.19    1.20
   1   2   4   91.84    1.29
   1   2   4   92.40    1.17
   1   3   4 3430.90   31.58
   1   3   4 3515.42   33.70
  -1  -3  -4 3353.61   33.24
   1   4   4    6.70    0.35
   1   4   4    6.55    0.28
  -1  -4  -4    6.89    0.37
   1   5   4   78.78    1.17
   1   5   4   78.62    1.38
  -1  -5  -4   76.69    1.38
   1   6   4   20.44    0.72
  -1  -6  -4   20.74    0.76
   1   6   4   21.81    0.60
  -1  -7  -4    6.94    0.53
   1   7   4    6.57    0.47
   1   7   4    7.26    0.39
  -1  -8  -4    0.07    0.25
   1   8   4   -0.04    0.18
   1   8   4    0.04    0.27
   1   9   4   35.90    1.23
  -1  -9  -4   33.95    1.18
  -1 -10  -4   17.84    0.89
   2  -8   4   39.29    1.24
   2  -8   4   41.60    1.40
   2  -7   4    0.33    0.30
   2  -7   4    0.60    0.29
  -2   7  -4   -0.10    0.23
  -2   6  -4    2.04    0.32
   2  -6   4    2.18    0.37
   2  -6   4    2.44    0.34
   2  -5   4   29.57    0.83
  -2   5  -4   31.60    0.86
   2  -5   4   32.39    1.00
   2  -4   4   10.42    0.47
  -2   4  -4    9.86    0.48
   2  -4   4    9.53    0.54
   2  -3   4   54.07    1.13
   2  -3   4   54.49    0.96
  -2   3  -4   53.50    1.03
   2  -2   4    0.30    0.12
   2  -2   4    0.63    0.16
   2  -2   4    0.40    0.18
  -2   2  -4    0.61    0.15
   2  -1   4  366.79    4.09
   2  -1   4  365.88    3.84
   2  -1   4  371.94    3.84
   2   0   4 2281.91   22.81
   2   0   4 2353.20   21.46
   2   1   4    0.54    0.11
  -2  -1  -4    0.26    0.08
   2   2   4    8.97    0.30
  -2  -2  -4    8.44    0.31
   2   2   4    8.68    0.28
   2   3   4   -0.09    0.10
  -2  -3  -4   -0.07    0.15
  -2  -4  -4    0.26    0.18
   2   4   4    0.07    0.10
   2   4   4    0.13    0.11
  -2  -5  -4   23.36    0.73
   2   5   4   24.40    0.63
   2   5   4   25.26    0.60
  -2  -6  -4 1126.53   11.86
   2   6   4 1128.54   11.00
   2   6   4 1156.96   11.80
  -2  -7  -4   88.13    1.74
   2   7   4   90.96    1.46
   2   7   4   91.45    1.65
   2   8   4   24.89    0.87
  -2  -8  -4   23.72    0.93
   2   8   4   25.37    0.75
   2   9   4    0.03    0.20
  -2  -9  -4    0.18    0.32
  -2 -10  -4    0.54    0.35
   3  -8   4   44.80    1.41
   3  -7   4    0.32    0.31
   3  -6   4   26.27    0.88
   3  -6   4   26.75    1.06
  -3   5  -4   48.93    1.11
   3  -5   4   49.05    1.32
   3  -5   4   48.64    1.15
  -3   4  -4    0.02    0.20
   3  -4   4    0.55    0.19
   3  -4   4    0.36    0.27
   3  -3   4 1004.03   10.66
  -3   3  -4 1012.33    9.95
   3  -3   4 1002.24   10.28
  -3   2  -4   -0.07    0.12
   3  -2   4   -0.06    0.16
   3  -2   4    0.05    0.15
   3  -2   4    0.06    0.13
   3  -1   4   43.17    0.87
   3  -1   4   43.22    0.81
   3  -1   4   42.65    0.77
   3   0   4  361.98    3.95
   3   0   4  361.50    3.78
   3   1   4  153.95    1.80
   3   1   4  151.28    1.82
  -3  -1  -4  153.00    1.97
   3   2   4   62.92    0.83
  -3  -2  -4   62.06    1.07
   3   3   4 2134.22   19.72
   3   3   4 2112.72   20.97
  -3  -3  -4 2111.01   20.87
  -3  -4  -4    0.73    0.24
   3   4   4    0.55    0.14
   3   4   4    0.59    0.11
   3   5   4   78.72    1.15
   3   5   4   80.68    1.24
  -3  -5  -4   79.69    1.50
  -3  -6  -4  154.98    2.44
   3   6   4  160.16    2.09
   3   7   4    9.00    0.45
  -3  -7  -4   10.60    0.64
   3   8   4    5.24    0.39
  -3  -8  -4    5.42    0.55
  -3  -9  -4    5.09    0.56
   3   9   4    6.34    0.44
  -3 -10  -4    0.42    0.37
   3  10   4    0.30    0.24
   3  11   4   29.77    0.99
   4  -7   4   13.35    0.78
   4  -6   4   18.78    0.83
  -4   6  -4   17.49    0.97
   4  -5   4    2.92    0.37
   4  -4   4    8.41    0.58
   4  -4   4    8.80    0.52
   4  -3   4  619.72    7.11
   4  -3   4  623.22    6.83
  -4   3  -4  635.10    6.54
   4  -2   4   -0.05    0.16
   4  -2   4   -0.02    0.17
   4  -2   4    0.07    0.16
  -4   2  -4    0.27    0.15
   4  -1   4   96.35    1.45
   4  -1   4   97.66    1.41
   4  -1   4   96.23    1.52
   4   0   4 1022.76    9.86
   4   0   4 1029.95   10.46
  -4  -1  -4  202.87    2.66
   4   1   4  204.03    2.35
   4   1   4  197.12    2.31
   4   2   4   78.05    1.16
  -4  -2  -4   76.91    1.38
   4   2   4   77.37    0.97
  -4  -3  -4  137.04    2.06
   4   3   4  140.60    1.78
  -4  -4  -4   30.38    0.85
   4   4   4   30.08    0.68
  -4  -5  -4   61.81    1.35
   4   5   4   63.46    1.10
   4   6   4   28.32    0.72
  -4  -6  -4   28.07    0.94
  -4  -7  -4   47.40    1.30
   4   7   4   44.95    0.99
   4   8   4  144.83    2.15
  -4  -8  -4  144.06    2.58
   4   9   4    2.24    0.31
  -4  -9  -4    1.95    0.47
   4  10   4    2.15    0.33
  -4 -10  -4    1.22    0.42
   4  11   4    2.68    0.36
  -4 -11  -4    1.83    0.52
   5  -6   4   57.28    1.51
  -5   6  -4   59.81    1.86
  -5   5  -4    1.50    0.42
   5  -5   4    2.09    0.40
  -5   4  -4   17.30    0.88
   5  -4   4   16.02    0.71
   5  -3   4 1028.48   10.81
  -5   3  -4 1017.82   11.38
   5  -2   4  259.25    3.33
  -5   2  -4  266.82    3.66
   5  -1   4   76.75    1.36
   5  -1   4   76.54    1.25
   5   0   4  100.45    1.44
   5   1   4   32.98    0.72
  -5  -1  -4   33.20    0.72
  -5  -1  -4   33.75    0.95
   5   2   4   11.45    0.42
  -5  -2  -4   10.08    0.54
  -5  -3  -4   24.26    0.80
   5   3   4   23.71    0.61
   5   4   4   82.99    1.30
  -5  -4  -4   82.44    1.62
   5   5   4    0.80    0.19
  -5  -5  -4    0.39    0.20
   5   6   4   46.75    0.98
  -5  -6  -4   45.53    1.25
   5   7   4   65.48    1.27
  -5  -7  -4   66.86    1.63
  -5  -8  -4    0.32    0.37
   5   8   4   -0.09    0.18
  -5  -9  -4    0.43    0.42
   5   9   4    0.65    0.24
  -5 -10  -4   10.22    0.80
   5  10   4    9.63    0.55
  -5 -11  -4   -0.08    0.41
   5  11   4    0.36    0.25
  -6   5  -4    8.60    0.76
   6  -5   4    9.86    0.71
  -6   4  -4   58.76    1.71
   6  -4   4   60.41    1.51
   6  -3   4  432.19    5.30
  -6   3  -4  434.68    5.74
  -6   2  -4   19.98    0.86
   6  -2   4   19.20    0.75
  -6   1  -4    0.45    0.22
  -6  -1  -4   88.36    1.82
   6   1   4   90.54    1.38
  -6  -2  -4   69.02    1.55
   6   2   4   71.17    1.17
   6   3   4   36.38    0.81
  -6  -3  -4   35.32    1.10
   6   4   4   86.12    1.39
  -6  -4  -4   87.71    1.81
   6   5   4    1.93    0.25
  -6  -5  -4    2.11    0.36
   6   6   4    0.31    0.18
  -6  -6  -4    0.44    0.26
   6   7   4    4.96    0.39
  -6  -7  -4    4.48    0.52
   6   8   4   53.51    1.19
  -6  -8  -4   53.87    1.58
  -6  -9  -4    3.53    0.57
   6   9   4    2.48    0.35
   6  10   4   20.33    0.79
  -6 -10  -4   18.58    1.05
  -6 -11  -4    2.27    0.58
   6  11   4    1.61    0.36
   7  -4   4   16.23    0.93
   7  -3   4  226.88    3.44
  -7  -1  -4    0.03    0.26
  -7  -2  -4   14.45    0.79
   7   3   4   14.74    0.54
  -7  -3  -4   14.97    0.79
  -7  -4  -4   52.02    1.47
   7   4   4   51.25    1.05
  -7  -5  -4   39.42    1.29
   7   5   4   39.39    0.92
  -7  -6  -4    1.66    0.41
   7   6   4    1.88    0.28
   7   7   4   10.41    0.53
  -7  -8  -4   30.26    1.23
   7   8   4   31.66    0.93
   7   9   4   11.25    0.60
  -7  -9  -4   10.29    0.79
  -7 -10  -4    0.33    0.36
   7  10   4    1.07    0.30
  -8   0  -4    6.10    0.63
  -8  -1  -4    4.15    0.56
  -8  -2  -4    4.29    0.55
  -8  -3  -4    0.46    0.32
  -8  -4  -4   13.56    0.86
   8   5   4    1.65    0.30
  -8  -5  -4    0.62    0.36
   8   6   4    1.85    0.31
  -8  -6  -4    1.68    0.40
  -8  -7  -4    0.50    0.29
   8   7   4    0.07    0.23
  -8  -8  -4    0.72    0.36
   8   8   4    0.37    0.30
   8   9   4    0.64    0.30
  -8  -9  -4    0.53    0.35
  -8 -10  -4    7.85    0.83
   8  10   4    7.07    0.56
  -9   0  -4    0.06    0.25
  -9  -1  -4    1.47    0.37
  -9  -2  -4    8.27    0.73
  -9  -3  -4    0.51    0.29
  -9  -4  -4    1.37    0.44
  -9  -5  -4    5.01    0.64
  -9  -6  -4    0.09    0.29
  -9  -7  -4    2.21    0.49
   9   7   4    2.65    0.41
  -9  -8  -4   14.71    0.94
   9   8   4   17.16    0.78
  -9  -9  -4   16.39    1.05
   9   9   4   17.48    0.80
 -10  -3  -4    0.34    0.38
 -10  -4  -4    0.27    0.27
 -10  -5  -4   44.51    1.65
 -10  -6  -4    4.74    0.65
 -10  -7  -4    0.53    0.41
  -8  -3   5   13.23    1.07
  -8  -2   5    9.81    0.93
  -8  -1   5    1.55    0.53
  -8   0   5    2.24    0.72
  -7  -4   5    0.68    0.48
  -7  -3   5    3.24    0.61
  -7  -2   5    7.24    0.72
  -7  -1   5   -0.02    0.41
  -7  -1   5    0.52    0.35
  -7   0   5    0.19    0.45
  -7   0   5    0.26    0.31
  -7   1   5    2.41    0.46
  -7   2   5    9.30    0.74
   6   9  -5   40.89    1.20
   6   8  -5    1.28    0.36
  -6  -5   5    7.43    0.67
  -6  -4   5    6.91    0.62
  -6  -3   5   80.83    1.75
  -6  -3   5   83.22    1.93
  -6  -2   5    6.94    0.56
  -6  -2   5    7.69    0.63
  -6  -1   5    7.94    0.65
  -6  -1   5    8.84    0.62
  -6   0   5    5.18    0.53
  -6   1   5    1.09    0.34
  -6   2   5    0.39    0.27
  -6   3   5    1.99    0.39
   6  -3  -5    0.69    0.27
   6  -4  -5   73.23    1.76
   5   9  -5    1.46    0.35
   5   8  -5   29.29    0.95
   5   7  -5    0.55    0.26
   5   6  -5   68.27    1.32
  -5  -6   5   70.98    1.54
   5   5  -5    0.89    0.21
  -5  -5   5    0.68    0.30
  -5  -5   5    0.77    0.33
  -5  -4   5    1.08    0.29
  -5  -4   5    1.34    0.31
  -5  -3   5   10.26    0.63
  -5  -3   5   10.71    0.58
  -5  -2   5   85.82    1.78
  -5  -2   5   88.18    1.72
  -5  -1   5    3.77    0.44
  -5  -1   5    3.47    0.40
  -5   0   5   36.11    1.12
  -5   1   5   25.81    0.98
   5  -2  -5   73.97    1.48
  -5   2   5   73.01    1.76
  -5   3   5    4.43    0.51
   5  -3  -5    4.35    0.44
   5  -4  -5   30.93    1.03
  -5   4   5   29.73    1.20
   5  -5  -5   57.82    1.49
  -5   5   5   55.49    1.77
   4   9  -5    3.15    0.44
   4   8  -5   15.09    0.71
   4   7  -5    3.34    0.36
  -4  -7   5    3.69    0.45
  -4  -6   5    0.46    0.27
   4   6  -5    0.54    0.22
  -4  -5   5   98.95    1.80
  -4  -5   5   99.39    1.86
   4   5  -5  100.83    1.60
  -4  -4   5    1.92    0.32
  -4  -4   5    2.35    0.33
   4   4  -5    2.53    0.25
  -4  -3   5   25.77    0.84
   4   3  -5   26.19    0.63
  -4  -3   5   27.05    0.85
  -4  -2   5   21.48    0.78
  -4  -2   5   22.64    0.78
  -4  -1   5    1.31    0.28
  -4  -1   5    0.19    0.22
  -4   0   5    6.60    0.49
   4  -1  -5    2.72    0.29
  -4   1   5    2.65    0.36
  -4   2   5    6.61    0.54
   4  -2  -5    7.17    0.44
  -4   3   5   23.88    0.95
   4  -3  -5   23.23    0.80
   4  -4  -5  213.15    3.06
  -4   4   5  211.97    3.49
  -4   5   5  933.56   10.95
   4  -5  -5  940.41   10.29
   4  -6  -5    0.60    0.22
  -4   6   5    0.73    0.37
   3   9  -5    7.01    0.58
  -3  -9   5    7.08    0.62
   3   8  -5    4.70    0.46
  -3  -8   5    5.39    0.51
   3   7  -5    0.80    0.26
  -3  -7   5    1.05    0.32
   3   6  -5  185.46    2.59
  -3  -6   5  192.21    2.80
   3   5  -5    7.87    0.43
  -3  -5   5    7.75    0.54
  -3  -5   5    7.98    0.49
  -3  -4   5    1.78    0.31
  -3  -4   5    2.27    0.34
   3   4  -5    1.67    0.23
   3   3  -5   31.32    0.70
  -3  -3   5   32.38    0.84
  -3  -3   5   32.78    0.90
   3   2  -5  100.35    1.36
  -3  -2   5  100.66    1.73
  -3  -2   5  104.06    1.66
  -3  -1   5    0.15    0.16
  -3  -1   5    0.02    0.18
   3   1  -5    0.24    0.12
  -3   0   5   45.32    1.08
  -3   1   5   83.56    1.60
   3  -1  -5   84.15    1.33
   3  -2  -5  711.50    7.50
  -3   2   5  705.53    8.02
   3  -3  -5    1.70    0.24
  -3   3   5    1.85    0.33
   3  -4  -5    8.43    0.50
  -3   4   5    9.37    0.64
  -3   5   5   95.99    2.10
   3  -5  -5   95.05    1.78
  -3   6   5    0.46    0.37
   3  -6  -5   -0.05    0.25
   3  -7  -5    0.21    0.19
  -3   7   5    0.07    0.36
  -2 -10   5    0.60    0.44
  -2  -9   5   27.05    1.05
   2   9  -5   25.75    0.95
   2   8  -5    3.50    0.41
  -2  -8   5    4.48    0.51
  -2  -7   5    0.61    0.30
   2   7  -5    1.35    0.29
  -2  -6   5   27.52    0.89
   2   6  -5   26.59    0.83
   2   5  -5  101.24    1.62
  -2  -5   5   98.47    1.74
  -2  -5   5   96.57    1.64
   2   4  -5    6.42    0.36
  -2  -4   5    7.21    0.44
  -2  -4   5    6.30    0.42
   2   3  -5    4.96    0.31
  -2  -3   5    5.16    0.34
  -2  -3   5    5.05    0.37
  -2  -2   5   10.84    0.50
  -2  -2   5   11.30    0.43
   2   2  -5   12.33    0.42
  -2  -1   5  552.81    5.84
  -2  -1   5  549.79    6.15
   2   1  -5  553.69    5.47
  -2   0   5   24.19    0.46
  -2   0   5   23.84    0.71
   2   0  -5   23.76    0.48
  -2   1   5   50.90    1.12
   2  -1  -5   52.72    0.89
  -2   2   5   16.80    0.65
   2  -2  -5   17.39    0.51
  -2   3   5   12.95    0.60
   2  -3  -5   12.54    0.47
  -2   4   5    5.87    0.48
   2  -4  -5    6.22    0.38
   2  -5  -5 1220.79   12.66
  -2   5   5 1234.51   13.32
  -2   6   5    6.18    0.58
   2  -6  -5    7.41    0.50
  -2   7   5    3.84    0.58
   2  -7  -5    3.83    0.41
  -2   8   5    2.66    0.53
   2  -8  -5    4.65    0.46
  -1  -9   5   15.33    0.82
   1   9  -5   15.35    0.74
   1   8  -5    0.34    0.26
  -1  -8   5   -0.05    0.26
   1   7  -5    4.80    0.44
  -1  -7   5    4.21    0.48
   1   6  -5   79.85    1.50
  -1  -6   5   76.68    1.59
  -1  -5   5   28.24    0.87
   1   5  -5   28.78    0.79
  -1  -5   5   27.02    0.76
  -1  -4   5  545.46    6.18
   1   4  -5  554.55    5.79
  -1  -4   5  547.51    5.84
   1   3  -5  133.72    1.82
  -1  -3   5  135.47    2.00
  -1  -3   5  128.80    1.71
   1   2  -5   59.86    1.01
  -1  -2   5   60.14    0.90
  -1  -2   5   60.33    1.15
  -1  -1   5  237.25    2.58
  -1  -1   5  237.73    2.98
   1   1  -5  239.66    2.65
  -1  -1   5  232.00    2.59
  -1   0   5   13.63    0.51
  -1   0   5   14.03    0.36
  -1   1   5    3.12    0.28
  -1   1   5    3.32    0.19
   1  -1  -5    3.44    0.19
   1  -2  -5 2158.50   21.28
  -1   2   5 2220.94   21.99
  -1   2   5 2195.23   20.22
  -1   3   5   47.50    0.73
  -1   3   5   48.19    1.09
   1  -3  -5   49.86    0.90
  -1   4   5   23.03    0.77
   1  -4  -5   23.11    0.66
   1  -5  -5    0.74    0.22
  -1   5   5    0.58    0.25
   1  -6  -5    1.50    0.31
  -1   6   5    1.55    0.35
  -1   7   5    0.03    0.27
   1  -7  -5    0.28    0.24
   1  -8  -5    9.16    0.61
  -1   8   5   10.01    0.80
   1  -9  -5    3.31    0.50
  -1   9   5    2.52    0.58
   0  -9   5    6.09    0.59
   0   9  -5    5.08    0.49
   0  -8   5   12.41    0.73
   0   8  -5   11.17    0.64
   0  -7   5   18.90    0.86
   0   7  -5   19.67    0.78
   0  -6   5    0.26    0.29
   0   6  -5    0.48    0.24
   0  -5   5   24.65    0.82
   0   5  -5   24.85    0.77
   0  -5   5   24.35    0.71
   0  -4   5  265.87    3.09
   0  -4   5  261.95    3.43
   0   4  -5  271.06    3.24
   0   3  -5    0.81    0.17
   0  -3   5    0.88    0.17
   0  -3   5    0.97    0.21
   0  -2   5  125.85    1.45
   0   2  -5  125.62    1.72
   0  -2   5  126.89    1.85
   0  -2   5  126.89    1.66
   0  -1   5 2063.51   19.21
   0  -1   5 2064.21   20.60
   0   0   5  144.76    1.98
   0   0   5  143.95    1.71
   0   1   5    3.44    0.28
   0  -1  -5    3.89    0.14
   0   1   5    3.69    0.20
   0  -2  -5   40.73    0.66
   0   2   5   41.85    0.89
   0   2   5   40.56    0.67
   0  -3  -5    8.76    0.35
   0   3   5    8.65    0.42
   0   3   5    8.42    0.30
   0  -4  -5  112.60    1.64
   0   4   5  112.62    1.45
   0   4   5  114.39    1.83
   0  -5  -5  237.56    3.06
   0   5   5  247.20    2.74
   0   5   5  243.44    3.29
   0   6   5   34.42    1.03
   0  -6  -5   34.91    0.94
   0   7   5  159.37    2.68
   0  -7  -5  159.05    2.51
   0   8   5    1.12    0.36
   0  -8  -5    0.75    0.31
   0   9   5    1.23    0.45
   0  -9  -5    1.46    0.37
   0  10   5    0.69    0.73
  -1   9  -5   46.97    1.39
  -1   8  -5    9.89    0.61
   1  -8   5    9.57    0.69
  -1   7  -5   28.34    0.96
   1  -7   5   32.57    1.13
  -1   6  -5   -0.03    0.23
   1  -6   5   -0.02    0.24
  -1   5  -5    5.52    0.42
   1  -5   5    4.21    0.43
   1  -4   5 1676.40   17.14
  -1   4  -5 1680.23   16.08
   1  -4   5 1660.91   16.51
   1  -3   5  125.47    1.93
   1  -3   5  127.80    1.62
  -1   3  -5  127.44    1.84
   1  -2   5   72.31    1.25
   1  -2   5   71.35    1.15
   1  -2   5   69.94    0.94
   1  -1   5  454.94    5.05
   1  -1   5  456.25    4.68
   1  -1   5  460.74    4.60
   1   0   5   88.54    1.22
   1   0   5   90.09    1.36
   1   1   5   95.54    1.41
   1   1   5   96.51    1.27
   1   2   5  757.28    7.88
  -1  -2  -5  765.05    7.55
   1   2   5  749.36    7.30
   1   3   5    0.21    0.14
   1   3   5    0.35    0.12
  -1  -3  -5    0.11    0.13
  -1  -4  -5    9.74    0.43
   1   4   5    9.91    0.36
   1   4   5    9.76    0.44
   1   5   5   81.82    1.47
  -1  -5  -5   80.64    1.41
   1   5   5   82.60    1.23
   1   6   5   13.28    0.49
   1   6   5   12.60    0.61
  -1  -6  -5   13.68    0.61
  -1  -7  -5    2.38    0.37
   1   7   5    2.22    0.25
   1   7   5    2.05    0.34
  -1  -8  -5    6.31    0.53
   1   8   5    7.39    0.59
  -1  -9  -5   10.32    0.69
   1   9   5   13.35    0.83
  -1 -10  -5   11.26    0.75
   2  -8   5   14.43    0.90
  -2   8  -5   14.48    0.84
  -2   7  -5   84.24    1.73
   2  -7   5   85.17    1.99
  -2   6  -5    0.61    0.27
   2  -6   5    0.85    0.35
  -2   5  -5   40.60    1.04
   2  -5   5   41.60    1.18
   2  -5   5   41.87    0.98
  -2   4  -5 1073.08   10.66
   2  -4   5 1066.29   10.84
   2  -4   5 1060.46   11.39
   2  -3   5   48.89    1.09
  -2   3  -5   47.52    1.02
   2  -3   5   47.49    0.88
   2  -2   5   14.17    0.53
  -2   2  -5   13.97    0.51
   2  -2   5   14.09    0.49
   2  -2   5   13.81    0.40
   2  -1   5  728.19    7.74
   2  -1   5  740.42    7.29
   2  -1   5  742.53    7.34
  -2   0  -5  596.72    6.07
   2   0   5  600.27    6.33
   2   0   5  599.94    5.96
  -2  -1  -5  155.84    1.82
   2   1   5  157.79    1.97
   2   1   5  161.28    1.91
   2   2   5  181.01    2.21
   2   2   5  185.95    2.14
  -2  -2  -5  183.43    2.15
   2   3   5   76.29    1.12
   2   3   5   75.98    1.15
  -2  -3  -5   77.56    1.19
   2   4   5   12.21    0.41
   2   4   5   12.06    0.42
  -2  -4  -5   12.19    0.49
   2   5   5   10.53    0.46
  -2  -5  -5   11.17    0.52
   2   5   5   10.71    0.41
   2   6   5    2.18    0.28
   2   6   5    2.61    0.25
  -2  -6  -5    2.22    0.35
  -2  -7  -5  213.41    3.10
   2   7   5  217.79    2.71
   2   7   5  215.57    2.99
  -2  -8  -5    0.36    0.30
   2   8   5    1.32    0.25
   2   9   5    7.36    0.48
  -2  -9  -5    7.74    0.63
  -2 -10  -5    7.37    0.62
   3  -7   5   99.08    2.28
   3  -6   5   34.28    1.21
  -3   6  -5   33.40    1.01
   3  -5   5    4.42    0.38
  -3   5  -5    3.90    0.39
   3  -5   5    4.71    0.48
   3  -4   5  856.97    9.55
   3  -4   5  869.78    9.09
  -3   4  -5  874.13    8.91
   3  -3   5  627.44    6.68
  -3   3  -5  636.05    6.65
   3  -3   5  628.90    7.09
   3  -2   5  101.36    1.45
   3  -2   5  100.97    1.54
  -3   2  -5  101.63    1.61
   3  -2   5   99.17    1.65
   3  -1   5   20.05    0.60
   3  -1   5   20.61    0.58
   3  -1   5   21.50    0.51
   3   0   5    4.63    0.29
   3   0   5    4.69    0.30
   3   1   5   51.22    0.90
  -3  -1  -5   53.20    0.92
   3   1   5   51.10    0.85
   3   2   5   64.32    1.01
  -3  -2  -5   60.14    1.04
   3   2   5   58.32    0.90
  -3  -3  -5  116.07    1.70
   3   3   5  116.81    1.57
   3   3   5  119.49    1.47
  -3  -4  -5   72.96    1.32
   3   4   5   71.80    1.15
   3   4   5   72.10    1.04
   3   5   5    0.44    0.16
  -3  -5  -5    0.23    0.23
  -3  -6  -5   52.26    1.23
   3   6   5   52.65    1.03
   3   7   5   14.80    0.55
  -3  -7  -5   14.04    0.72
   3   8   5    0.08    0.19
  -3  -8  -5    0.33    0.33
  -3  -9  -5    2.20    0.44
   3   9   5    3.38    0.36
   3  10   5   30.15    0.94
  -3 -10  -5   30.90    1.20
   4  -5   5  134.01    2.51
   4  -5   5  132.19    2.22
  -4   4  -5  317.11    3.87
   4  -4   5  313.73    3.96
   4  -4   5  319.11    4.31
  -4   3  -5  146.79    2.17
   4  -3   5  147.26    2.35
   4  -3   5  148.18    2.15
   4  -2   5   16.05    0.56
   4  -2   5   17.14    0.59
  -4   2  -5   17.30    0.62
   4  -2   5   16.84    0.63
   4  -1   5   45.71    0.98
   4  -1   5   43.91    0.91
   4  -1   5   46.39    0.90
   4   0   5  143.08    1.88
   4   0   5  142.03    1.91
   4   1   5   58.04    0.94
   4   1   5   58.92    1.02
  -4  -1  -5   59.99    1.15
   4   2   5    0.47    0.16
   4   2   5    0.27    0.11
  -4  -2  -5    0.39    0.18
  -4  -3  -5   81.73    1.43
   4   3   5   79.59    1.24
   4   4   5   10.91    0.43
  -4  -4  -5   11.35    0.53
  -4  -5  -5   -0.30    0.17
   4   5   5    0.23    0.16
  -4  -6  -5    0.74    0.30
   4   6   5    0.96    0.21
  -4  -7  -5    0.32    0.32
   4   7   5    1.01    0.22
  -4  -8  -5    1.95    0.43
   4   8   5    1.89    0.29
  -4  -9  -5   14.85    0.85
   4   9   5   14.12    0.63
   4  10   5    7.94    0.51
  -4 -10  -5    8.76    0.70
  -4 -11  -5   11.91    0.91
   4  11   5   13.18    0.67
  -5   5  -5   10.07    0.75
   5  -4   5   96.03    1.82
   5  -3   5  139.98    2.38
   5  -3   5  137.25    2.17
   5  -2   5   11.34    0.53
   5  -2   5   11.99    0.51
   5  -2   5   11.05    0.57
  -5   2  -5   12.33    0.54
   5  -1   5    0.48    0.20
   5  -1   5    0.42    0.20
   5   0   5   11.72    0.48
   5   0   5   12.30    0.47
   5   1   5  153.28    2.00
  -5  -1  -5  151.83    2.32
  -5  -2  -5   22.26    0.76
   5   2   5   23.31    0.62
   5   3   5   16.75    0.54
  -5  -3  -5   17.03    0.67
  -5  -4  -5  103.64    1.85
   5   4   5  105.13    1.57
   5   5   5   11.96    0.48
  -5  -5  -5   11.64    0.62
   5   6   5    1.98    0.26
  -5  -6  -5    1.99    0.35
   5   7   5   25.17    0.76
  -5  -7  -5   22.94    0.95
   5   8   5   22.96    0.76
  -5  -8  -5   21.99    1.00
  -5  -9  -5   25.55    1.09
   5   9   5   23.50    0.80
   5  10   5   43.16    1.16
  -5 -10  -5   42.35    1.47
  -5 -11  -5   39.54    1.48
   5  11   5   36.52    1.13
  -6   5  -5   63.05    1.92
   6  -4   5    1.67    0.41
  -6   4  -5    0.30    0.28
  -6   3  -5   57.65    1.59
   6  -3   5   59.94    1.39
   6  -2   5   46.78    1.17
  -6   2  -5   45.75    1.32
   6   0   5    2.31    0.29
  -6  -1  -5    7.92    0.53
   6   1   5    8.50    0.43
   6   2   5    8.65    0.44
  -6  -2  -5    8.15    0.54
  -6  -3  -5    2.91    0.39
   6   3   5    3.63    0.30
   6   4   5   33.42    0.81
  -6  -4  -5   32.07    1.03
   6   5   5    4.13    0.33
  -6  -5  -5    3.96    0.43
   6   6   5    2.65    0.30
  -6  -6  -5    2.29    0.40
   6   7   5   48.60    1.11
  -6  -7  -5   49.38    1.43
   6   8   5   -0.03    0.21
  -6  -8  -5    0.20    0.34
   6   9   5    0.77    0.24
  -6  -9  -5    0.84    0.41
  -6 -10  -5   61.32    1.80
   6  10   5   59.68    1.41
  -7  -1  -5    3.86    0.47
   7   2   5    5.55    0.38
  -7  -2  -5    6.21    0.55
  -7  -3  -5   19.01    0.90
   7   3   5   20.26    0.65
  -7  -4  -5   11.83    0.73
   7   4   5   11.07    0.50
  -7  -5  -5    3.78    0.51
   7   5   5    3.59    0.34
  -7  -6  -5   17.04    0.89
   7   6   5   18.04    0.67
  -7  -7  -5    0.32    0.34
   7   7   5    0.51    0.24
  -7  -8  -5    8.86    0.74
   7   8   5    8.50    0.53
  -7  -9  -5   12.37    0.87
   7   9   5   12.37    0.65
  -7 -10  -5   -0.29    0.30
   7  10   5    0.33    0.26
  -8   0  -5    1.68    0.48
  -8  -1  -5    3.51    0.52
  -8  -2  -5    8.07    0.67
  -8  -3  -5    0.07    0.32
   8   4   5   69.72    1.35
  -8  -4  -5   68.36    1.83
   8   5   5   18.08    0.69
  -8  -5  -5   19.14    0.98
   8   6   5   14.00    0.64
  -8  -6  -5   13.63    0.86
  -8  -7  -5    3.73    0.55
   8   7   5    4.01    0.41
   8   8   5   37.90    1.08
  -8  -8  -5   35.82    1.38
   8   9   5    2.87    0.42
  -8  -9  -5    3.59    0.55
   8  10   5    9.58    0.63
  -8 -10  -5    8.35    0.88
  -9   0  -5    2.53    0.48
  -9  -1  -5   13.32    0.87
  -9  -2  -5    0.03    0.33
  -9  -3  -5   15.00    0.95
  -9  -4  -5   87.82    2.25
  -9  -5  -5   88.19    2.27
  -9  -6  -5    1.10    0.38
   9   7   5   14.13    0.72
  -9  -7  -5   14.09    0.89
   9   8   5    1.33    0.36
  -9  -8  -5    1.17    0.37
   9   9   5    6.74    0.54
  -9  -9  -5    6.59    0.76
 -10  -3  -5    0.51    0.37
 -10  -4  -5    1.92    0.45
 -10  -5  -5   32.99    1.41
 -10  -6  -5    1.90    0.47
 -10  -7  -5    1.16    0.45
  -7  -1   6    9.62    0.76
  -7   0   6    5.88    0.60
  -7   1   6   89.27    2.19
  -6  -4   6    0.03    0.30
  -6  -3   6    3.81    0.48
  -6  -2   6   30.00    1.08
  -6  -1   6    5.36    0.58
  -6   0   6    5.31    0.62
  -6   0   6    5.12    0.56
  -6   1   6    6.27    0.59
  -6   2   6   11.85    0.77
  -6   3   6   39.37    1.46
   5   9  -6    1.90    0.40
   5   8  -6    0.26    0.30
   5   7  -6   36.34    1.03
   5   6  -6   24.64    0.81
  -5  -6   6   24.90    0.96
  -5  -5   6   87.89    1.84
  -5  -4   6   45.62    1.26
  -5  -3   6   17.94    0.80
  -5  -2   6    9.75    0.61
  -5  -1   6    8.55    0.61
  -5  -1   6    8.14    0.60
  -5   0   6    3.67    0.46
  -5   1   6  424.80    5.59
   5  -2  -6   18.89    0.75
  -5   2   6   18.37    0.91
   5  -3  -6    0.13    0.27
  -5   3   6   -0.03    0.25
  -5   4   6   19.62    0.99
   5  -4  -6   20.35    0.84
   5  -5  -6    1.16    0.43
   4   9  -6    0.89    0.38
   4   8  -6    8.00    0.58
  -4  -8   6    8.88    0.68
   4   7  -6    1.52    0.33
  -4  -7   6    1.88    0.41
  -4  -6   6   73.15    1.65
   4   6  -6   75.00    1.46
   4   5  -6    4.25    0.36
  -4  -5   6    4.70    0.48
   4   4  -6    9.63    0.45
  -4  -4   6    8.98    0.56
  -4  -3   6    7.16    0.51
  -4  -2   6  306.99    4.08
  -4  -1   6    2.80    0.36
  -4  -1   6    2.84    0.37
  -4   0   6   17.14    0.76
  -4   1   6    0.30    0.26
  -4   2   6    4.06    0.46
   4  -2  -6    4.14    0.37
  -4   3   6    6.74    0.58
   4  -3  -6    5.98    0.48
  -4   4   6  319.21    4.71
   4  -4  -6  323.30    4.18
   4  -5  -6    0.57    0.27
  -4   5   6    0.58    0.31
   4  -6  -6   49.13    1.39
   3   9  -6    5.37    0.53
  -3  -9   6    5.68    0.58
  -3  -8   6    2.45    0.41
   3   8  -6    2.64    0.40
  -3  -7   6    2.94    0.43
   3   7  -6    2.73    0.39
   3   6  -6   30.18    0.91
  -3  -6   6   32.06    1.02
   3   5  -6  685.87    7.21
  -3  -5   6  692.74    7.82
  -3  -4   6    0.59    0.25
   3   4  -6    0.16    0.15
   3   3  -6   11.11    0.45
  -3  -3   6   10.27    0.56
   3   2  -6  119.01    1.59
  -3  -2   6  116.50    2.00
  -3  -1   6    0.55    0.24
  -3   0   6   15.28    0.65
  -3   1   6  498.65    5.99
   3  -1  -6  500.13    5.42
   3  -2  -6   62.35    1.16
  -3   2   6   59.38    1.42
   3  -3  -6    1.94    0.28
  -3   3   6    2.11    0.37
  -3   4   6    0.24    0.29
   3  -4  -6    0.29    0.22
   3  -5  -6    1.38    0.31
  -3   5   6    1.19    0.42
  -3   6   6    0.20    0.34
   3  -6  -6    0.55    0.27
   3  -7  -6    5.54    0.51
  -2  -9   6   12.69    0.73
   2   9  -6   12.45    0.72
  -2  -8   6   57.65    1.54
   2   8  -6   58.78    1.44
   2   7  -6    0.36    0.27
  -2  -7   6   -0.17    0.27
   2   6  -6   20.42    0.76
  -2  -6   6   20.28    0.83
   2   5  -6  440.67    4.96
  -2  -5   6  440.59    5.35
  -2  -4   6   67.57    1.42
   2   4  -6   69.31    1.26
   2   3  -6   24.80    0.67
  -2  -3   6   24.96    0.80
  -2  -2   6  557.06    6.35
   2   2  -6  558.55    5.71
   2   1  -6  179.59    2.14
  -2  -1   6  179.25    2.59
   2   0  -6   19.24    0.48
  -2   0   6   19.10    0.69
  -2   0   6   19.22    0.46
   2  -1  -6   55.75    0.93
  -2   1   6   53.19    1.23
  -2   2   6   11.96    0.58
   2  -2  -6   10.84    0.42
   2  -3  -6   36.22    0.83
  -2   3   6   35.79    1.05
  -2   4   6    1.34    0.34
   2  -4  -6    2.01    0.25
  -2   5   6    6.02    0.55
   2  -5  -6    4.89    0.40
   2  -6  -6  221.81    3.15
  -2   6   6  220.22    3.58
   2  -7  -6    0.59    0.27
  -2   7   6    0.40    0.36
   2  -8  -6   -0.26    0.28
   1   9  -6   22.05    0.95
  -1  -9   6   22.36    1.03
  -1  -8   6   36.44    1.23
   1   8  -6   35.72    1.12
   1   7  -6   17.42    0.76
  -1  -7   6   18.04    0.83
   1   6  -6    9.13    0.54
  -1  -6   6    8.57    0.59
  -1  -5   6 1006.67   10.85
   1   5  -6 1006.39   10.16
  -1  -4   6  420.13    5.10
   1   4  -6  430.01    4.74
   1   3  -6   48.58    1.00
  -1  -3   6   49.82    1.13
  -1  -2   6   56.20    1.18
   1   2  -6   56.61    1.03
   1   1  -6    1.40    0.19
  -1  -1   6    1.56    0.18
  -1  -1   6    1.66    0.25
  -1   0   6    0.99    0.22
  -1   0   6    0.93    0.16
  -1   1   6   -0.01    0.10
   1  -1  -6    0.11    0.09
  -1   1   6   -0.09    0.15
  -1   2   6    0.05    0.16
  -1   2   6    0.06    0.11
   1  -2  -6    0.17    0.12
  -1   3   6   26.51    0.83
   1  -3  -6   28.10    0.66
   1  -4  -6    1.44    0.22
  -1   4   6    1.56    0.29
  -1   5   6    7.25    0.57
   1  -5  -6    7.95    0.45
  -1   6   6    3.25    0.44
   1  -6  -6    3.97    0.38
   1  -7  -6    7.96    0.54
  -1   7   6    6.74    0.64
  -1   8   6   10.17    0.79
   1  -8  -6   12.11    0.68
   0   8  -6  106.08    2.06
   0  -8   6  100.59    2.21
   0  -7   6   15.71    0.81
   0   7  -6   18.21    0.77
   0   6  -6   61.72    1.36
   0  -6   6   61.61    1.49
   0   5  -6  685.93    7.29
   0  -5   6  685.47    7.79
   0  -4   6  316.59    4.02
   0   4  -6  314.92    3.77
   0   3  -6    2.85    0.28
   0  -3   6    2.68    0.31
   0  -2   6  219.66    2.62
   0   2  -6  220.69    2.70
   0  -2   6  219.43    2.91
   0   1  -6  357.99    3.89
   0  -1   6  357.07    3.79
   0  -1   6  348.40    4.19
   0   0   6   93.17    1.54
   0   0   6   95.09    1.31
   0  -1  -6    3.75    0.15
   0   1   6    3.89    0.31
   0   1   6    3.88    0.24
   0   2   6   54.32    0.87
   0  -2  -6   54.88    0.81
   0   2   6   54.49    1.11
   0  -3  -6    0.00    0.13
   0   3   6    1.44    0.23
   0   3   6    0.03    0.11
   0   4   6   12.66    0.57
   0   4   6   12.78    0.41
   0  -4  -6   12.64    0.47
   0   5   6    0.78    0.25
   0  -5  -6    0.78    0.23
   0  -6  -6   54.21    1.19
   0   6   6   52.16    1.32
   0  -7  -6    0.84    0.31
   0   7   6    0.46    0.31
   0   8   6    5.81    0.61
   0  -8  -6    6.58    0.53
   0  -9  -6    0.40    0.22
   0   9   6   -0.21    0.35
  -1   8  -6  105.21    2.08
   1  -8   6  105.24    2.32
  -1   7  -6  117.21    2.13
   1  -7   6  118.35    2.36
   1  -6   6    2.25    0.40
  -1   6  -6    2.13    0.34
  -1   5  -6  290.67    3.69
   1  -5   6  293.49    3.96
   1  -4   6  603.48    6.92
  -1   4  -6  607.24    6.51
  -1   3  -6   67.16    1.26
   1  -3   6   65.19    1.32
   1  -2   6    3.05    0.31
  -1   2  -6    3.55    0.29
   1  -2   6    3.52    0.26
   1  -1   6    1.09    0.18
   1  -1   6    0.75    0.22
   1   0   6  337.64    3.92
   1   0   6  330.80    3.58
   1   1   6  146.10    2.02
   1   1   6  146.57    1.82
  -1  -2  -6   68.44    0.90
   1   2   6   68.93    1.21
   1   2   6   68.57    1.04
  -1  -3  -6  168.76    2.05
   1   3   6  175.32    2.07
   1   3   6  172.83    2.33
  -1  -4  -6    6.39    0.36
   1   4   6    6.56    0.33
   1   4   6    5.61    0.38
   1   5   6   23.60    0.61
   1   5   6   24.04    0.75
  -1  -5  -6   24.70    0.71
  -1  -6  -6   22.40    0.75
   1   6   6   21.20    0.77
   1   6   6   21.91    0.63
   1   7   6    1.32    0.31
  -1  -7  -6    1.18    0.31
  -1  -8  -6    5.75    0.52
   1   8   6    4.93    0.51
  -1  -9  -6   51.83    1.42
  -1 -10  -6   10.65    0.78
  -2   8  -6   28.11    1.04
  -2   7  -6   50.37    1.34
   2  -7   6   51.26    1.55
  -2   6  -6  121.57    2.11
   2  -6   6  121.71    2.37
  -2   5  -6   26.95    0.87
   2  -5   6   25.90    0.95
  -2   4  -6  262.76    3.35
   2  -4   6  260.42    3.58
  -2   3  -6   86.32    1.53
   2  -3   6   85.98    1.59
   2  -2   6   14.16    0.53
   2  -2   6   14.70    0.58
  -2   2  -6   15.14    0.57
   2  -1   6   64.81    1.12
   2  -1   6   64.93    1.19
   2   0   6   -0.09    0.11
   2   0   6   -0.12    0.16
   2   1   6   97.84    1.39
   2   1   6   99.30    1.47
   2   2   6   30.64    0.66
   2   2   6   32.01    0.71
  -2  -2  -6   30.96    0.58
   2   3   6    0.48    0.15
  -2  -3  -6    0.42    0.17
   2   3   6    0.49    0.17
  -2  -4  -6   20.06    0.61
   2   4   6   19.56    0.54
   2   4   6   19.67    0.58
   2   5   6    1.07    0.23
  -2  -5  -6    0.83    0.24
   2   5   6    1.04    0.19
  -2  -6  -6   80.63    1.53
   2   6   6   82.94    1.35
   2   6   6   82.04    1.50
   2   7   6    0.71    0.19
  -2  -7  -6    0.67    0.31
   2   8   6    0.15    0.22
  -2  -8  -6    0.25    0.31
  -2  -9  -6   67.28    1.67
  -2 -10  -6   23.89    1.00
   3  -7   6  126.21    2.65
  -3   6  -6    7.02    0.52
   3  -6   6    8.46    0.68
   3  -5   6   21.33    0.93
  -3   5  -6   21.60    0.80
   3  -4   6   48.50    1.27
  -3   4  -6   49.83    1.18
  -3   3  -6    2.92    0.32
   3  -3   6    4.01    0.39
   3  -2   6    0.35    0.19
   3  -2   6    0.11    0.21
  -3   2  -6    0.18    0.17
   3  -1   6   20.76    0.65
   3  -1   6   20.60    0.62
  -3   0  -6  167.36    2.10
   3   0   6  168.09    2.14
   3   0   6  167.48    2.20
   3   1   6    4.67    0.29
  -3  -1  -6    4.54    0.26
   3   1   6    4.39    0.28
   3   2   6    3.98    0.28
  -3  -2  -6    4.58    0.27
   3   2   6    4.54    0.28
   3   3   6    5.93    0.32
   3   3   6    5.67    0.32
  -3  -3  -6    6.13    0.36
   3   4   6    0.40    0.15
   3   4   6    0.25    0.13
  -3  -4  -6    0.21    0.22
  -3  -5  -6   13.44    0.63
   3   5   6   14.16    0.50
  -3  -6  -6    0.69    0.30
   3   6   6    0.60    0.19
   3   7   6   10.09    0.48
  -3  -7  -6   10.09    0.61
   3   8   6   54.04    1.19
  -3  -8  -6   55.96    1.45
   3   9   6    5.36    0.41
  -3  -9  -6    4.43    0.53
   3  10   6   70.29    1.52
  -3 -10  -6   74.34    1.86
   4  -6   6   18.29    0.97
   4  -5   6   50.14    1.49
  -4   4  -6   29.27    0.92
   4  -4   6   29.08    1.01
   4  -3   6   95.13    1.82
  -4   3  -6   95.31    1.72
   4  -2   6    1.26    0.24
  -4   2  -6    1.35    0.25
   4  -2   6    1.10    0.26
   4  -1   6    1.03    0.23
   4  -1   6    0.30    0.20
   4   0   6   73.99    1.25
   4   0   6   72.83    1.25
   4   1   6    1.90    0.23
   4   1   6    1.88    0.23
  -4  -1  -6    2.27    0.25
   4   2   6    0.02    0.14
   4   2   6    0.43    0.15
  -4  -2  -6   -0.01    0.14
  -4  -3  -6   71.01    1.29
   4   3   6   69.92    1.19
  -4  -4  -6   10.65    0.52
   4   4   6    9.93    0.42
  -4  -5  -6   44.11    1.11
   4   5   6   43.05    0.94
  -4  -6  -6   84.84    1.69
   4   6   6   82.66    1.42
   4   7   6    7.68    0.44
  -4  -7  -6    7.68    0.59
  -4  -8  -6   21.71    0.96
   4   8   6   19.80    0.71
  -4  -9  -6   65.87    1.71
   4   9   6   63.94    1.38
  -4 -10  -6   37.04    1.34
   4  10   6   38.03    1.09
   4  11   6    2.52    0.39
   5  -4   6    6.95    0.61
  -5   3  -6    1.12    0.30
   5  -3   6    1.09    0.31
  -5   2  -6    6.39    0.45
   5  -2   6    6.43    0.49
   5  -2   6    6.26    0.43
   5  -1   6    0.09    0.19
   5  -1   6    0.39    0.20
   5   0   6   25.08    0.70
   5   0   6   23.64    0.68
   5   1   6   20.99    0.64
  -5  -1  -6   20.87    0.73
  -5  -2  -6   16.73    0.66
   5   2   6   17.11    0.58
  -5  -3  -6  222.68    3.04
   5   3   6  221.08    2.73
  -5  -4  -6   64.81    1.38
   5   4   6   66.13    1.20
  -5  -5  -6   61.50    1.39
   5   5   6   60.88    1.18
   5   6   6   32.20    0.84
  -5  -6  -6   29.53    1.00
  -5  -7  -6    0.31    0.32
   5   7   6    0.15    0.20
   5   8   6    0.72    0.24
  -5  -8  -6    0.61    0.40
  -5  -9  -6   11.53    0.80
   5   9   6   11.65    0.59
   5  10   6   92.72    1.83
  -5 -10  -6   96.33    2.24
  -5 -11  -6   16.21    1.03
   5  11   6   16.34    0.80
  -6   4  -6    0.30    0.30
  -6   3  -6   -0.12    0.31
   6  -1   6    3.27    0.35
   6   0   6    1.13    0.25
  -6   0  -6    0.61    0.30
   6   1   6   53.45    1.09
  -6  -1  -6   55.04    1.35
  -6  -2  -6    1.61    0.32
   6   2   6    0.96    0.22
   6   3   6   27.82    0.75
  -6  -3  -6   25.94    0.91
  -6  -4  -6   22.44    0.86
   6   4   6   22.16    0.69
  -6  -5  -6   41.96    1.20
   6   5   6   43.18    1.00
   6   6   6    1.17    0.26
  -6  -6  -6    0.68    0.29
   6   7   6  136.22    2.12
  -6  -7  -6  139.98    2.58
   6   8   6    1.83    0.32
  -6  -8  -6    1.72    0.45
  -6  -9  -6   -0.07    0.36
   6   9   6    0.03    0.19
  -6 -10  -6   30.48    1.29
   6  10   6   30.75    0.99
  -7   0  -6   26.71    1.08
   7   1   6    8.01    0.49
  -7  -1  -6    7.79    0.62
  -7  -2  -6    0.03    0.30
   7   2   6    0.24    0.22
  -7  -3  -6  196.76    3.20
   7   3   6  200.31    2.65
   7   4   6  286.09    3.54
  -7  -4  -6  296.59    4.21
  -7  -5  -6   14.26    0.79
   7   5   6   14.00    0.60
   7   6   6   17.04    0.67
  -7  -6  -6   17.46    0.88
   7   7   6   10.22    0.56
  -7  -7  -6   10.35    0.73
   7   8   6   17.89    0.73
  -7  -8  -6   19.28    1.03
   7   9   6    0.83    0.31
  -7  -9  -6    1.21    0.44
   7  10   6   36.12    1.12
  -7 -10  -6   36.09    1.40
  -8   0  -6   64.48    1.81
  -8  -1  -6   26.70    1.14
  -8  -2  -6    3.68    0.52
  -8  -3  -6    6.77    0.64
   8   4   6   20.99    0.75
  -8  -4  -6   20.61    1.01
   8   5   6    5.20    0.44
  -8  -5  -6    6.62    0.65
   8   6   6   -0.15    0.20
  -8  -6  -6   -0.17    0.32
   8   7   6  190.78    2.78
  -8  -7  -6  188.27    3.40
   8   8   6   90.54    1.79
  -8  -9  -6    4.13    0.61
   8   9   6    3.82    0.43
  -8 -10  -6    6.24    0.80
  -9  -1  -6   22.89    1.15
  -9  -2  -6   22.51    1.12
  -9  -3  -6   20.04    1.07
  -9  -4  -6  332.63    5.08
  -9  -5  -6  324.76    5.02
  -9  -6  -6   16.14    0.97
   9   6   6   16.64    0.73
   9   7   6    8.32    0.59
  -9  -7  -6    9.03    0.75
   9   8   6    0.40    0.33
  -9  -8  -6    0.56    0.32
   9   9   6    3.38    0.46
  -9  -9  -6    2.13    0.56
 -10  -2  -6   18.04    1.21
 -10  -3  -6   32.21    1.42
 -10  -4  -6    0.87    0.40
 -10  -5  -6    7.42    0.74
 -10  -6  -6   26.92    1.26
 -10  -7  -6   43.31    1.69
  10   8   6   55.96    1.51
  -7  -1   7    0.06    0.35
  -7   0   7  152.19    3.00
  -6  -4   7    2.57    0.48
  -6  -3   7  106.35    2.21
  -6  -2   7   16.03    0.85
  -6  -1   7    2.66    0.47
  -6   0   7    6.58    0.61
  -6   1   7    1.50    0.40
  -6   2   7    5.19    0.63
   5   8  -7    3.67    0.46
   5   7  -7   18.38    0.82
  -5  -6   7  385.45    5.15
  -5  -5   7   54.77    1.49
  -5  -4   7    2.20    0.44
  -5  -3   7   24.46    0.96
  -5  -2   7    4.16    0.50
  -5  -1   7    2.90    0.44
  -5   0   7   43.61    1.34
  -5   1   7   21.61    0.99
  -5   2   7    1.62    0.39
  -5   3   7    0.18    0.26
  -4  -8   7    3.82    0.53
   4   8  -7    2.93    0.44
   4   7  -7    8.62    0.60
  -4  -7   7    6.46    0.61
   4   6  -7  283.95    3.63
  -4  -6   7  280.41    4.03
   4   5  -7  193.77    2.67
  -4  -5   7  196.13    3.09
  -4  -4   7    4.84    0.50
  -4  -3   7  119.06    2.21
  -4  -2   7   98.05    1.97
  -4  -1   7   15.38    0.75
  -4   0   7    5.16    0.51
  -4   1   7    2.48    0.41
  -4   2   7    7.94    0.60
  -4   3   7    2.87    0.46
  -4   4   7    0.25    0.32
  -4   5   7   99.79    2.39
  -3  -9   7   36.10    1.33
   3   8  -7   58.04    1.48
  -3  -8   7   60.17    1.61
   3   7  -7    2.65    0.42
  -3  -7   7    2.39    0.45
  -3  -6   7  287.00    4.02
   3   6  -7  283.02    3.66
   3   5  -7  396.78    4.59
  -3  -5   7  392.42    5.06
  -3  -4   7   22.66    0.89
   3   4  -7   22.71    0.71
   3   3  -7    0.07    0.17
  -3  -3   7    0.17    0.25
  -3  -2   7    0.37    0.26
  -3  -1   7   51.16    1.29
  -3   0   7   23.61    0.87
  -3   1   7    2.65    0.39
  -3   2   7   58.76    1.48
  -3   3   7    0.15    0.24
   3  -4  -7    1.19    0.27
  -3   4   7    0.88    0.34
  -3   5   7   11.21    0.81
   3  -5  -7   12.92    0.66
   3  -6  -7    3.33    0.44
  -3   6   7    3.15    0.54
  -2  -9   7   34.31    1.37
   2   8  -7   44.60    1.30
  -2  -8   7   43.80    1.38
  -2  -7   7   41.78    1.29
   2   7  -7   43.07    1.20
   2   6  -7  132.35    2.18
  -2  -6   7  131.95    2.37
  -2  -5   7  355.22    4.60
   2   5  -7  344.53    4.18
   2   4  -7   19.71    0.67
  -2  -4   7   19.42    0.78
  -2  -3   7   43.84    1.14
   2   3  -7   42.68    0.96
   2   2  -7  129.56    1.82
  -2  -2   7  128.16    2.16
   2   1  -7    5.20    0.33
  -2  -1   7    4.81    0.42
  -2   0   7   39.86    1.07
  -2   1   7    1.23    0.28
  -2   2   7    0.45    0.23
  -2   3   7   -0.10    0.19
   2  -4  -7    1.78    0.26
  -2   4   7    1.60    0.35
   2  -5  -7    3.88    0.37
  -2   5   7    3.79    0.49
   2  -6  -7    0.93    0.28
  -2   6   7    0.54    0.36
  -2   7   7   -0.12    0.29
   2  -7  -7    0.30    0.28
  -1  -8   7  176.85    3.13
   1   8  -7  178.47    2.90
  -1  -7   7    8.24    0.62
   1   7  -7    8.89    0.60
   1   6  -7   46.13    1.19
  -1  -6   7   46.24    1.30
   1   5  -7  266.04    3.45
  -1  -5   7  268.33    3.73
  -1  -4   7   31.72    0.98
   1   4  -7   30.62    0.86
   1   3  -7    0.55    0.17
  -1  -3   7    0.58    0.23
   1   2  -7    1.77    0.24
  -1  -2   7    1.61    0.29
  -1  -1   7  252.99    2.89
   1   1  -7  252.47    2.98
  -1  -1   7  256.17    3.39
  -1   0   7    4.82    0.40
  -1   0   7    5.09    0.30
  -1   1   7   20.51    0.52
  -1   1   7   20.38    0.73
  -1   2   7   47.10    1.15
  -1   3   7   -0.09    0.15
  -1   4   7    2.38    0.37
   1  -4  -7    2.16    0.25
   1  -5  -7    3.90    0.34
  -1   5   7    3.79    0.43
  -1   6   7   -0.24    0.24
   1  -6  -7    0.26    0.25
  -1   7   7   25.47    1.10
   1  -7  -7   26.43    0.92
  -1   8   7   12.83    0.87
   1  -8  -7   13.90    0.72
   0   8  -7   31.01    1.07
   0  -8   7   29.41    1.15
   0   7  -7   43.21    1.23
   0  -7   7   44.91    1.37
   0   6  -7   26.43    0.90
   0  -6   7   25.28    0.97
   0   5  -7  114.60    1.96
   0  -5   7  112.79    2.10
   0   4  -7  147.57    2.24
   0  -4   7  149.53    2.39
   0  -3   7    0.62    0.24
   0   3  -7    0.27    0.18
   0  -2   7   14.81    0.51
   0   2  -7   14.18    0.53
   0  -2   7   14.35    0.62
   0   1  -7   76.78    1.31
   0  -1   7   75.48    1.44
   0  -1   7   75.83    1.24
   0   0   7   96.56    1.67
   0   0   7   99.09    1.41
   0   1   7    0.29    0.14
   0   1   7    0.21    0.18
   0   2   7   13.92    0.58
   0   2   7   14.55    0.45
   0   3   7   47.98    0.86
   0   3   7   48.24    1.14
   0  -4  -7   12.49    0.48
   0   4   7   14.01    0.62
   0  -5  -7  165.58    2.28
   0   5   7  161.60    2.62
   0   6   7    0.12    0.27
   0  -6  -7    0.28    0.21
   0   7   7   15.93    0.83
   0  -7  -7   15.50    0.71
   0   8   7   63.34    1.75
   0  -8  -7   66.55    1.55
   0   9   7   21.63    1.10
   0  -9  -7   23.22    0.96
  -1   8  -7   82.92    1.89
   1  -7   7    4.73    0.55
  -1   7  -7    3.95    0.45
   1  -6   7    4.13    0.51
  -1   6  -7    4.39    0.44
  -1   5  -7    7.56    0.50
   1  -5   7    6.41    0.54
   1  -4   7   15.88    0.72
  -1   4  -7   16.06    0.66
  -1   3  -7   22.55    0.74
   1  -3   7   22.23    0.77
  -1   2  -7    8.05    0.44
   1  -2   7    7.51    0.46
   1  -2   7    8.69    0.43
   1  -1   7    4.58    0.37
   1  -1   7    4.46    0.33
   1   0   7  105.54    1.53
   1   0   7  106.46    1.72
   1   1   7    1.13    0.24
   1   1   7    3.88    0.27
   1   2   7  118.29    1.60
   1   2   7  115.47    1.81
   1   3   7   18.62    0.52
   1   3   7   17.99    0.63
   1   4   7   58.20    1.01
  -1  -4  -7   56.35    1.02
   1   4   7   57.62    1.23
   1   5   7   21.53    0.75
   1   5   7   21.88    0.62
  -1  -5  -7   22.02    0.67
   1   6   7    0.27    0.18
  -1  -6  -7    0.60    0.22
   1   6   7    0.36    0.25
  -1  -7  -7   28.12    0.92
   1   7   7   26.94    0.98
  -1  -8  -7    4.14    0.46
   1   8   7    4.49    0.54
  -1  -9  -7   81.15    1.84
  -2   7  -7    0.39    0.27
   2  -7   7    0.81    0.37
  -2   6  -7   46.37    1.26
   2  -6   7   44.28    1.38
  -2   5  -7    0.05    0.22
   2  -5   7   -0.08    0.26
  -2   4  -7   58.04    1.31
   2  -4   7   59.40    1.42
  -2   3  -7   23.68    0.78
   2  -3   7   22.45    0.80
   2  -2   7    4.41    0.35
   2  -2   7    4.75    0.39
  -2   2  -7    3.45    0.33
   2  -1   7   76.93    1.41
   2  -1   7   76.07    1.30
   2   0   7   23.39    0.64
   2   0   7   22.85    0.70
   2   1   7    0.11    0.18
   2   1   7    0.10    0.15
   2   2   7   51.98    0.97
   2   2   7   53.03    1.05
   2   3   7   15.18    0.50
   2   3   7   15.26    0.55
   2   4   7   67.54    1.16
   2   4   7   67.76    1.27
  -2  -4  -7   67.79    1.15
   2   5   7   17.01    0.55
   2   5   7   16.87    0.62
  -2  -5  -7   17.05    0.62
  -2  -6  -7   39.09    1.00
   2   6   7   39.01    1.00
   2   6   7   38.52    0.89
   2   7   7    3.95    0.33
  -2  -7  -7    4.55    0.45
  -2  -8  -7   19.46    0.84
  -2  -9  -7   35.14    1.18
  -2 -10  -7    1.81    0.39
  -3   7  -7    4.66    0.50
   3  -6   7    0.32    0.38
  -3   6  -7   -0.05    0.22
  -3   5  -7    4.48    0.46
   3  -5   7    4.71    0.54
  -3   4  -7   32.07    0.98
   3  -4   7   35.59    1.10
  -3   3  -7    3.24    0.36
   3  -3   7    3.56    0.41
   3  -2   7   12.07    0.57
  -3   2  -7   10.68    0.54
   3  -2   7   11.20    0.52
   3  -1   7  136.57    1.96
   3  -1   7  135.81    2.05
   3   0   7   11.37    0.48
   3   0   7   11.91    0.47
   3   1   7    0.00    0.13
   3   1   7   -0.09    0.18
   3   2   7  560.78    5.84
   3   2   7  569.00    6.08
   3   3   7  257.78    3.03
   3   3   7  259.89    3.09
   3   4   7   25.94    0.68
   3   4   7   26.62    0.69
  -3  -4  -7   26.52    0.75
  -3  -5  -7   26.68    0.80
   3   5   7   26.58    0.71
   3   6   7   12.49    0.52
  -3  -6  -7   12.71    0.64
   3   7   7    3.59    0.33
  -3  -7  -7    3.37    0.43
   3   8   7   10.94    0.56
  -3  -8  -7   10.75    0.66
  -3  -9  -7   94.38    2.03
   3   9   7   93.10    1.74
  -3 -10  -7   50.75    1.51
   4  -6   7    1.12    0.45
  -4   5  -7    7.54    0.54
   4  -5   7    7.75    0.67
   4  -4   7   24.38    0.99
  -4   4  -7   22.63    0.85
  -4   3  -7    0.23    0.23
   4  -3   7    0.18    0.25
  -4   2  -7   -0.02    0.19
   4  -2   7   -0.15    0.17
   4  -2   7   -0.20    0.19
   4  -1   7   52.71    1.16
   4  -1   7   52.92    1.11
   4   0   7  112.35    1.73
   4   0   7  111.20    1.71
   4   1   7    8.06    0.41
   4   1   7    8.68    0.41
   4   2   7    0.03    0.16
   4   3   7   17.30    0.58
   4   4   7   34.10    0.83
  -4  -4  -7   35.11    0.92
  -4  -5  -7   16.91    0.70
   4   5   7   17.18    0.59
   4   6   7  224.12    2.90
  -4  -6  -7  228.41    3.20
   4   7   7   89.36    1.58
  -4  -7  -7   94.20    1.87
  -4  -8  -7    1.22    0.39
   4   8   7    2.26    0.31
   4   9   7   13.38    0.63
  -4  -9  -7   12.31    0.78
   4  10   7   15.37    0.71
  -4 -10  -7   17.17    0.94
   5  -5   7    1.01    0.42
   5  -4   7   32.08    1.18
  -5   3  -7   13.39    0.66
   5  -3   7   13.55    0.71
  -5   2  -7   73.09    1.53
   5  -2   7   72.41    1.55
   5  -2   7   71.83    1.45
   5  -1   7    2.68    0.32
   5  -1   7    1.90    0.29
   5   0   7   33.54    0.86
   5   0   7   33.64    0.87
   5   1   7   26.09    0.74
   5   2   7  162.23    2.24
  -5  -3  -7  566.63    6.30
   5   3   7  548.50    5.89
  -5  -4  -7  389.66    4.70
   5   4   7  381.80    4.36
  -5  -5  -7    4.67    0.44
   5   5   7    4.57    0.36
  -5  -6  -7   20.27    0.83
   5   6   7   20.31    0.70
   5   7   7    6.34    0.43
  -5  -7  -7    5.99    0.55
  -5  -8  -7    3.30    0.52
   5   8   7    2.80    0.35
   5   9   7   16.08    0.70
  -5  -9  -7   14.63    0.88
   5  10   7   79.95    1.70
  -5 -10  -7   81.16    2.03
  -6   4  -7   42.52    1.50
   6  -3   7   11.73    0.75
   6  -1   7  100.50    1.76
   6   0   7   12.96    0.61
   6   1   7   24.08    0.74
   6   2   7   24.99    0.75
   6   3   7    5.51    0.41
  -6  -3  -7    4.63    0.46
   6   4   7   24.58    0.76
  -6  -4  -7   26.07    0.93
   6   5   7   11.25    0.54
  -6  -5  -7   10.44    0.64
   6   6   7  157.89    2.32
  -6  -6  -7  154.86    2.67
  -6  -7  -7  218.92    3.45
   6   7   7  213.85    2.97
   6   8   7    1.03    0.27
  -6  -8  -7    0.98    0.42
  -6  -9  -7    3.03    0.56
   6   9   7    2.55    0.35
  -6 -10  -7    3.50    0.58
   6  10   7    2.56    0.36
   7   1   7   48.67    1.14
   7   2   7    5.50    0.44
  -7  -3  -7  400.82    5.24
   7   3   7  401.19    4.65
  -7  -4  -7 1179.70   12.60
   7   4   7 1137.28   11.56
   7   5   7   27.85    0.86
  -7  -5  -7   27.70    1.06
  -7  -6  -7   15.74    0.85
   7   6   7   17.80    0.70
   7   7   7    9.30    0.56
  -7  -7  -7    9.06    0.72
   7   8   7   13.10    0.66
  -7  -8  -7   12.40    0.84
  -7  -9  -7    3.43    0.57
   7   9   7    3.02    0.42
   7  10   7   36.14    1.14
  -7 -10  -7   37.87    1.45
   8   3   7   19.28    0.75
   8   4   7   97.38    1.76
  -8  -4  -7   97.87    2.20
  -8  -5  -7   73.10    1.87
   8   5   7   71.30    1.48
  -8  -6  -7   14.31    0.88
   8   6   7   14.11    0.67
   8   7   7   48.10    1.25
  -8  -7  -7   45.59    1.52
   8   8   7    0.75    0.31
  -8  -8  -7   -0.03    0.30
  -8  -9  -7    9.21    0.79
   8   9   7    9.93    0.62
  -8 -10  -7   59.11    1.95
  -9  -4  -7  411.99    5.88
  -9  -5  -7   19.07    1.08
   9   5   7   19.12    0.82
   9   6   7    2.93    0.45
  -9  -6  -7    2.51    0.50
  -9  -7  -7   12.00    0.84
   9   7   7   10.56    0.66
  -9  -8  -7    0.85    0.36
   9   8   7    0.90    0.34
  -9  -9  -7    2.99    0.65
 -10  -5  -7    4.79    0.72
 -10  -6  -7    0.68    0.41
 -10  -7  -7    1.69    0.57
  -7  -2   8    0.21    0.36
  -6  -4   8   29.19    1.17
  -6  -3   8   41.23    1.36
  -6  -2   8    1.45    0.35
  -6  -1   8    1.70    0.40
  -6   0   8    0.74    0.26
  -6   1   8    5.20    0.64
  -5  -6   8  201.00    3.36
  -5  -5   8   15.66    0.85
  -5  -4   8    0.82    0.36
  -5  -3   8    0.03    0.26
  -5  -2   8   47.30    1.43
  -5  -1   8    2.02    0.44
  -5   0   8    4.47    0.56
  -5   1   8   17.66    0.90
  -5   2   8    2.44    0.44
  -5   3   8    0.34    0.36
  -4  -8   8   19.68    0.97
   4   8  -8   18.13    0.88
   4   7  -8    2.32    0.42
  -4  -7   8    1.38    0.40
   4   6  -8  144.98    2.34
  -4  -6   8  140.21    2.63
  -4  -5   8   29.57    1.10
  -4  -4   8    0.46    0.31
  -4  -3   8   35.64    1.17
  -4  -2   8    6.95    0.59
  -4  -1   8   38.93    1.24
  -4   0   8    2.77    0.45
  -4   1   8    8.25    0.65
  -4   2   8    4.80    0.55
  -4   3   8   -0.19    0.27
  -4   4   8   45.14    1.51
   3   8  -8   12.31    0.74
  -3  -8   8   12.12    0.74
   3   7  -8    4.40    0.50
  -3  -7   8    4.44    0.52
  -3  -6   8   85.75    1.91
   3   6  -8   80.77    1.67
   3   5  -8   37.07    1.02
  -3  -5   8   38.23    1.21
  -3  -4   8    2.97    0.44
   3   4  -8    3.40    0.37
   3   3  -8    4.08    0.34
  -3  -3   8    3.71    0.46
  -3  -2   8   39.94    1.19
  -3  -1   8   14.77    0.77
  -3   0   8    4.01    0.46
  -3   1   8    8.05    0.59
  -3   2   8    2.79    0.42
  -3   3   8    0.88    0.33
  -3   4   8    0.85    0.36
  -3   5   8    2.83    0.53
   2   8  -8    8.52    0.66
  -2  -8   8    8.56    0.67
  -2  -7   8   44.82    1.38
   2   7  -8   43.84    1.27
  -2  -6   8    6.97    0.61
   2   6  -8    6.86    0.54
   2   5  -8   87.64    1.66
  -2  -5   8   89.92    1.91
  -2  -4   8   33.04    1.08
   2   4  -8   34.98    0.95
  -2  -3   8    0.34    0.26
   2   3  -8    0.15    0.19
   2   2  -8   57.85    1.14
  -2  -2   8   57.25    1.40
  -2  -1   8    3.33    0.41
   2   1  -8    3.73    0.29
  -2   0   8    0.47    0.23
  -2   1   8    8.31    0.57
  -2   2   8   35.51    1.13
  -2   3   8   20.37    0.89
  -2   4   8   62.58    1.62
  -2   5   8    0.05    0.29
  -2   6   8    7.32    0.68
  -2   7   8   13.91    0.98
  -1  -8   8    0.30    0.34
   1   7  -8   -0.16    0.26
  -1  -7   8   -0.05    0.29
  -1  -6   8    0.10    0.31
   1   6  -8    0.16    0.26
  -1  -5   8   63.90    1.55
   1   5  -8   63.93    1.41
  -1  -4   8   13.18    0.69
   1   4  -8   12.79    0.61
  -1  -3   8    1.89    0.36
   1   3  -8    1.80    0.26
   1   2  -8   34.87    0.87
  -1  -2   8   34.98    1.03
  -1  -1   8   41.56    1.12
   1   1  -8   42.26    0.93
  -1  -1   8   42.98    0.89
   1   0  -8    1.05    0.20
  -1   0   8    1.19    0.28
  -1   0   8    1.39    0.21
  -1   1   8  287.42    3.18
  -1   1   8  286.18    3.83
  -1   2   8   14.23    0.66
  -1   3   8   25.89    0.93
  -1   4   8    4.87    0.48
  -1   5   8   15.35    0.79
  -1   6   8    4.55    0.56
  -1   7   8   10.13    0.82
  -1   8   8   59.65    1.83
   0  -7   8    4.80    0.56
   0   7  -8    4.63    0.49
   0   6  -8    9.99    0.61
   0  -6   8   12.47    0.72
   0   5  -8    0.77    0.28
   0  -5   8    0.63    0.31
   0   4  -8   23.61    0.82
   0  -4   8   21.89    0.86
   0   3  -8    4.79    0.39
   0  -3   8    4.06    0.43
   0   2  -8    0.16    0.15
   0  -2   8    0.36    0.24
   0  -2   8    0.20    0.19
   0   1  -8   60.25    1.20
   0  -1   8   60.73    1.34
   0  -1   8   61.20    1.13
   0   0   8    5.01    0.32
   0   0   8    5.10    0.41
   0   1   8    1.96    0.31
   0   1   8    1.68    0.23
   0   2   8   14.70    0.47
   0   2   8   14.19    0.62
   0   3   8   41.96    1.12
   0   3   8   43.35    0.85
   0   4   8    5.19    0.45
   0   5   8   73.56    1.63
   0   6   8   25.65    0.99
   0   7   8    0.27    0.36
   0   8   8   10.02    0.80
   1  -7   8    0.74    0.30
  -1   7  -8    1.16    0.29
  -1   6  -8    1.90    0.35
   1  -6   8    1.65    0.44
   1  -5   8   62.88    1.56
  -1   5  -8   62.72    1.46
  -1   4  -8    1.98    0.31
   1  -4   8    2.24    0.39
  -1   3  -8   33.68    0.95
   1  -3   8   34.37    1.02
  -1   2  -8   57.91    1.24
   1  -2   8   58.94    1.32
   1  -2   8   55.83    1.16
   1  -1   8    6.65    0.45
   1  -1   8    6.22    0.38
   1   0   8   11.20    0.47
   1   0   8   10.53    0.54
   1   1   8  342.02    3.79
   1   1   8  342.03    4.21
   1   2   8  233.67    3.15
   1   2   8  232.83    2.78
   1   3   8   71.98    1.43
   1   3   8   72.61    1.21
   1   4   8    0.38    0.21
   1   4   8    0.12    0.15
   1   5   8   32.03    0.78
   1   5   8   29.44    0.94
   1   6   8    1.07    0.31
   1   7   8    0.56    0.33
  -2   7  -8    6.45    0.60
   2  -6   8   19.52    0.96
  -2   6  -8   17.74    0.81
  -2   5  -8   75.25    1.66
   2  -5   8   75.91    1.79
  -2   4  -8   18.47    0.75
   2  -4   8   18.75    0.81
   2  -3   8    8.42    0.57
  -2   3  -8    8.93    0.54
   2  -2   8  116.16    2.00
   2  -2   8  121.99    1.90
   2  -1   8   45.68    1.01
   2  -1   8   45.11    1.09
   2   0   8   40.18    0.91
   2   0   8   40.09    1.00
   2   1   8    7.73    0.45
   2   1   8    8.10    0.41
   2   2   8    0.98    0.21
   2   2   8    0.99    0.26
   2   3   8   52.04    1.12
   2   3   8   49.45    1.00
   2   4   8   12.23    0.48
   2   4   8   11.85    0.55
   2   5   8  196.58    2.52
   2   5   8  192.54    2.74
   2   6   8  247.33    3.07
   2   7   8    0.05    0.18
  -2  -9  -8    8.89    0.69
  -2 -10  -8    1.16    0.37
  -3   6  -8    3.76    0.42
   3  -6   8    3.76    0.54
   3  -5   8   30.47    1.15
  -3   5  -8   29.01    1.02
   3  -4   8   13.86    0.75
  -3   4  -8   13.93    0.68
   3  -3   8   49.63    1.29
  -3   3  -8   51.16    1.27
   3  -2   8   38.30    1.00
   3  -2   8   38.26    1.06
  -3   2  -8   36.75    1.04
   3  -1   8   42.08    1.04
   3  -1   8   43.21    1.01
   3   0   8   44.12    1.03
   3   0   8   45.06    1.00
   3   1   8   34.64    0.88
   3   1   8   37.31    0.87
   3   2   8  502.55    5.58
   3   2   8  497.50    5.35
   3   3   8 1621.70   16.06
   3   3   8 1546.46   15.16
   3   4   8    6.25    0.38
   3   5   8   29.97    0.81
   3   6   8    2.11    0.29
   3   7   8   16.67    0.65
  -3  -8  -8    0.51    0.37
   3   8   8   -0.06    0.22
   3   9   8  118.08    2.06
  -3  -9  -8  121.90    2.33
  -3 -10  -8   38.20    1.33
  -4   5  -8   15.70    0.78
   4  -5   8   16.61    0.96
  -4   4  -8   43.52    1.21
   4  -4   8   41.09    1.31
   4  -3   8   10.31    0.65
  -4   3  -8   10.92    0.62
   4  -2   8   40.75    1.13
  -4   2  -8   39.08    1.11
   4  -2   8   39.42    1.05
   4  -1   8   -0.07    0.20
   4  -1   8   -0.16    0.20
   4   0   8  113.15    1.81
   4   0   8  112.20    1.82
   4   1   8   19.14    0.65
   4   1   8   18.52    0.63
   4   2   8    2.68    0.31
   4   3   8  162.95    2.25
   4   4   8   48.23    1.04
   4   5   8   61.83    1.24
   4   6   8  185.50    2.57
   4   7   8    0.50    0.21
   4   8   8    7.34    0.49
  -4  -8  -8    7.81    0.62
   4   9   8   32.89    1.00
  -4  -9  -8   34.43    1.21
  -4 -10  -8    5.98    0.70
   4  10   8    5.73    0.46
   5  -5   8   22.93    1.15
  -5   4  -8    0.21    0.32
   5  -4   8    0.12    0.39
   5  -3   8    1.20    0.39
  -5   3  -8    1.08    0.31
   5  -2   8   43.47    1.13
   5  -2   8   42.04    1.20
  -5   2  -8   43.62    1.19
   5  -1   8    1.68    0.35
   5  -1   8    1.34    0.32
   5   0   8   72.10    1.42
   5   1   8    0.19    0.19
   5   2   8  184.31    2.52
   5   3   8 1977.26   18.90
   5   4   8   91.48    1.59
   5   5   8   20.52    0.71
   5   6   8   19.22    0.71
   5   7   8   15.88    0.66
   5   8   8   14.34    0.66
  -5  -8  -8   14.45    0.83
   5   9   8   11.17    0.61
  -5  -9  -8    9.16    0.73
  -5 -10  -8   38.28    1.41
   5  10   8   37.77    1.11
   6  -4   8    2.53    0.64
  -6   2  -8    0.26    0.26
   6  -2   8    0.09    0.31
   6  -1   8    0.08    0.30
   6   0   8  231.09    3.12
   6   1   8   36.34    0.98
   6   2   8   82.11    1.54
   6   3   8  288.47    3.60
   6   4   8   55.78    1.22
   6   5   8    0.26    0.20
   6   6   8   15.71    0.67
   6   7   8    2.47    0.35
   6   8   8   44.22    1.18
  -6  -8  -8   46.03    1.46
   6   9   8   65.00    1.52
  -6  -9  -8   68.59    1.84
  -6 -10  -8   11.88    0.90
   6  10   8   13.25    0.70
   7   0   8   95.67    1.79
   7   1   8    0.33    0.28
   7   2   8    8.88    0.57
   7   3   8  286.72    3.66
   7   4   8   22.16    0.80
   7   5   8    0.54    0.26
   7   6   8    3.39    0.39
   7   7   8    0.14    0.26
   7   8   8    0.09    0.25
   7   9   8    3.26    0.39
  -7  -9  -8    4.97    0.71
  -7 -10  -8   17.02    1.02
   8   2   8   84.32    1.67
   8   3   8  103.76    1.88
   8   4   8    1.02    0.32
   8   5   8    2.65    0.41
   8   7   8    0.75    0.31
   8   8   8   15.41    0.75
   8   9   8    5.94    0.56
   9   5   8   20.61    0.89
   9   6   8    0.20    0.32
   9   7   8    2.56    0.41
   9   8   8    5.36    0.53
  -6  -4   9    6.88    0.66
  -6  -3   9   10.71    0.74
  -6  -2   9    6.51    0.63
  -6  -1   9    3.24    0.57
  -5  -6   9   58.81    1.67
  -5  -5   9    2.12    0.44
  -5  -4   9    5.80    0.60
  -5  -3   9    0.25    0.29
  -5  -2   9   17.40    0.92
  -5  -1   9    1.22    0.38
  -5   0   9   49.43    1.54
  -5   1   9    0.94    0.32
   4   7  -9    1.90    0.42
  -4  -7   9    2.54    0.50
  -4  -6   9   20.70    0.99
  -4  -5   9   38.82    1.31
  -4  -4   9    1.15    0.38
  -4  -3   9    3.94    0.52
  -4  -2   9    1.52    0.41
  -4  -1   9    0.53    0.35
  -4   0   9    0.13    0.28
  -4   1   9   36.52    1.29
  -4   2   9    8.89    0.69
  -4   3   9    4.48    0.53
   3   7  -9    0.89    0.36
  -3  -7   9    0.60    0.28
  -3  -6   9   74.52    1.84
   3   6  -9   74.91    1.66
   3   5  -9    0.06    0.27
  -3  -5   9   -0.34    0.27
   3   4  -9    0.07    0.23
  -3  -4   9   -0.14    0.27
  -3  -3   9   20.10    0.89
  -3  -2   9    3.80    0.49
  -3  -1   9    4.05    0.50
  -3   0   9  153.17    2.74
  -3   1   9    6.02    0.57
  -3   2   9    2.30    0.44
  -3   3   9    2.10    0.45
  -3   4   9   14.53    0.92
  -3   5   9    1.00    0.47
  -2  -7   9   15.30    0.82
   2   7  -9   14.52    0.78
  -2  -6   9   14.11    0.78
   2   6  -9   13.51    0.73
  -2  -5   9    0.29    0.30
   2   5  -9    0.15    0.26
   2   4  -9    0.36    0.26
  -2  -4   9   -0.27    0.23
   2   3  -9   23.56    0.78
  -2  -3   9   22.89    0.95
  -2  -2   9   16.61    0.80
   2   2  -9   16.18    0.61
  -2  -1   9    7.47    0.58
  -2   0   9    0.41    0.32
  -2   1   9   19.40    0.86
  -2   2   9   17.81    0.84
  -2   3   9   18.44    0.90
  -2   4   9   73.18    1.86
  -2   5   9  114.81    2.49
  -2   6   9    0.50    0.36
  -1  -7   9    2.08    0.38
   1   7  -9    0.34    0.34
   1   6  -9   35.94    1.12
  -1  -6   9   33.66    1.20
  -1  -5   9    7.80    0.63
   1   5  -9    7.91    0.56
  -1  -4   9   20.85    0.91
   1   4  -9   20.13    0.78
   1   3  -9    1.61    0.30
  -1  -3   9    1.63    0.37
   1   2  -9    7.78    0.45
  -1  -2   9    8.10    0.57
  -1  -1   9   15.29    0.56
  -1  -1   9   15.47    0.73
   1   1  -9   15.89    0.60
  -1   0   9   52.39    1.36
   1   0  -9   55.47    1.12
  -1   0   9   53.41    1.04
  -1   1   9  125.30    2.27
  -1   2   9  526.37    6.41
  -1   3   9    3.56    0.45
  -1   4   9   25.96    1.03
  -1   5   9    1.95    0.44
  -1   6   9    1.83    0.45
  -1   7   9    7.61    0.70
   0  -7   9   12.60    0.81
   0   7  -9   13.14    0.76
   0   6  -9   35.21    1.15
   0  -6   9   35.08    1.24
   0  -5   9   81.15    1.85
   0   5  -9   80.15    1.70
   0  -4   9   23.47    0.94
   0   4  -9   22.70    0.85
   0  -3   9   47.22    1.30
   0   3  -9   45.41    1.15
   0   2  -9    0.63    0.22
   0  -2   9    0.20    0.25
   0  -2   9    0.14    0.20
   0   1  -9   82.04    1.51
   0  -1   9   81.61    1.42
   0  -1   9   83.08    1.69
   0   0   9    0.71    0.28
   0   0   9    0.48    0.19
   0   1   9    0.96    0.23
   0   1   9    1.13    0.29
   0   2   9   95.62    1.46
   0   2   9   94.70    1.84
   0   3   9    1.26    0.31
   0   4   9   81.02    1.76
   0   5   9  248.90    3.72
   0   6   9    1.56    0.39
   0   7   9   -0.26    0.33
   0   8   9    0.21    0.38
  -1   6  -9   20.81    0.89
   1  -6   9   21.37    1.04
  -1   5  -9    2.01    0.36
   1  -5   9    2.30    0.46
   1  -4   9    3.16    0.46
  -1   4  -9    2.63    0.38
  -1   3  -9   86.24    1.69
   1  -3   9   84.63    1.77
   1  -2   9    5.21    0.48
  -1   2  -9    5.67    0.44
   1  -2   9    5.98    0.42
  -1   1  -9   39.26    1.03
   1  -1   9   42.22    0.99
   1  -1   9   42.85    1.15
   1   0   9   -0.04    0.21
   1   0   9   -0.01    0.16
   1   1   9  189.13    2.81
   1   1   9  192.26    2.47
   1   2   9 2372.12   23.61
   1   2   9 2282.21   21.84
   1   3   9   53.76    1.05
   1   3   9   52.83    1.25
   1   4   9   35.72    1.04
   1   4   9   34.01    0.82
   1   5   9   10.80    0.63
   1   6   9   19.52    0.88
   1   7   9    8.32    0.66
   2  -6   9    1.36    0.45
  -2   6  -9    1.27    0.28
  -2   5  -9   42.86    1.27
   2  -5   9   44.82    1.39
   2  -4   9    0.13    0.30
  -2   4  -9    0.73    0.26
   2  -3   9    0.90    0.33
  -2   3  -9    0.14    0.21
  -2   2  -9    6.60    0.49
   2  -2   9    6.77    0.51
   2  -2   9    7.09    0.45
   2  -1   9  281.48    3.49
   2  -1   9  278.83    3.74
   2   0   9    9.18    0.53
   2   0   9    9.41    0.48
   2   1   9   31.45    0.91
   2   1   9   32.49    0.83
   2   2   9  377.37    4.24
   2   2   9  375.39    4.59
   2   3   9   40.47    1.05
   2   3   9   40.34    0.93
   2   4   9    3.92    0.38
   2   4   9    3.92    0.32
   2   5   9   72.83    1.33
   2   5   9   72.53    1.49
   2   6   9    4.75    0.39
  -3   6  -9   24.25    1.06
   3  -5   9    4.17    0.58
  -3   5  -9    4.26    0.47
  -3   4  -9   17.84    0.80
   3  -4   9   18.21    0.89
  -3   3  -9    3.60    0.42
   3  -3   9    3.90    0.47
   3  -2   9    1.94    0.33
  -3   2  -9    2.25    0.35
   3  -2   9    2.62    0.40
   3  -1   9  128.92    2.15
   3  -1   9  128.05    2.06
   3   0   9    0.86    0.26
   3   0   9    1.65    0.29
   3   1   9   24.22    0.75
   3   1   9   24.47    0.79
   3   2   9 1440.93   14.73
   3   2   9 1424.09   13.92
   3   3   9  190.40    2.58
   3   3   9  198.31    2.69
   3   4   9    3.14    0.32
   3   5   9    3.64    0.35
   3   6   9   12.85    0.58
   3   7   9    2.37    0.33
   3   8   9    2.98    0.38
   4  -5   9    0.39    0.42
  -4   4  -9   94.03    1.94
   4  -4   9   94.82    2.10
   4  -3   9    0.82    0.37
  -4   3  -9    1.12    0.32
   4  -2   9    0.70    0.30
  -4   2  -9    0.57    0.27
   4  -2   9    0.82    0.34
   4  -1   9  283.30    3.78
   4  -1   9  281.40    3.64
   4   0   9   48.85    1.16
   4   0   9   50.82    1.17
   4   1   9  161.91    2.34
   4   1   9  162.50    2.35
   4   2   9  300.65    3.67
   4   3   9    6.68    0.43
   4   4   9   19.29    0.67
   4   5   9    4.24    0.38
   4   6   9   10.01    0.53
   4   7   9   67.95    1.42
   4   8   9   15.76    0.69
   4   9   9    3.89    0.42
   5  -4   9   20.33    1.02
  -5   4  -9   22.46    0.91
   5  -3   9   42.18    1.33
  -5   3  -9   39.27    1.21
  -5   2  -9   13.74    0.71
   5  -2   9   13.49    0.69
   5  -2   9   12.77    0.74
   5  -1   9  147.83    2.37
   5   0   9    5.16    0.44
   5   1   9    0.42    0.24
   5   2   9   46.34    1.11
   5   3   9   12.48    0.59
   5   4   9   34.99    0.95
   5   5   9    0.14    0.19
   5   6   9    0.24    0.21
   5   7   9   17.42    0.71
   5   8   9   10.36    0.57
   5   9   9    3.33    0.40
   5  10   9   14.03    0.77
   6  -2   9    2.23    0.45
  -6   2  -9    2.36    0.39
   6  -1   9   26.11    0.94
   6   0   9    7.85    0.56
   6   1   9   54.14    1.25
   6   2   9   18.10    0.72
   6   3   9   22.36    0.79
   6   4   9   28.89    0.90
   6   5   9    6.09    0.46
   6   6   9    3.46    0.38
   6   7   9    1.37    0.30
   6   8   9   -0.29    0.16
   6   9   9    8.96    0.54
   7   0   9    9.51    0.61
   7   1   9   -0.09    0.28
   7   2   9    3.78    0.44
   7   3   9   13.85    0.67
   7   4   9   39.85    1.11
   7   5   9    0.28    0.26
   7   6   9    5.79    0.50
   7   7   9    1.47    0.33
   7   8   9    1.36    0.30
   7   9   9    3.35    0.44
   8   2   9    0.30    0.34
   8   3   9   22.46    0.90
   8   4   9    9.91    0.63
   8   5   9    1.15    0.36
   8   6   9    2.02    0.40
   8   7   9    8.03    0.60
   8   8   9    9.52    0.64
   9   4   9    1.58    0.42
   9   5   9    4.72    0.53
   9   6   9   -0.09    0.28
   9   7   9   23.18    0.95
  -5  -4  10    0.80    0.41
  -5  -3  10    1.37    0.35
  -5  -2  10    3.07    0.48
  -5  -1  10   31.07    1.28
  -5   0  10    3.57    0.63
  -4  -5  10    3.82    0.50
  -4  -4  10   13.11    0.79
  -4  -3  10    0.33    0.31
  -4  -2  10   17.98    0.92
  -4  -1  10    0.03    0.32
  -4   0  10    9.27    0.72
  -4   1  10   16.87    0.89
  -4   2  10   17.23    0.95
   3   6 -10    3.17    0.48
  -3  -6  10    2.53    0.46
   3   5 -10    0.96    0.39
  -3  -5  10    1.07    0.37
  -3  -4  10   22.40    1.01
  -3  -3  10    0.12    0.29
  -3  -2  10    9.41    0.68
  -3  -1  10    1.37    0.37
  -3   0  10   43.16    1.41
  -3   1  10  721.94    8.75
  -3   2  10    4.28    0.58
  -3   3  10   10.39    0.81
  -3   4  10    3.76    0.57
   2   6 -10   79.23    1.78
  -2  -6  10   79.46    1.94
  -2  -5  10    8.22    0.64
   2   5 -10    8.31    0.60
   2   4 -10    1.79    0.36
  -2  -4  10    2.28    0.43
  -2  -3  10    1.86    0.44
   2   3 -10    2.16    0.35
  -2  -2  10  139.07    2.59
  -2  -1  10    0.46    0.31
  -2   0  10    0.27    0.33
  -2   1  10  142.06    2.66
  -2   2  10    1.74    0.44
  -2   3  10   10.36    0.77
  -2   4  10  108.69    2.42
  -2   5  10    4.31    0.59
   1   6 -10    0.75    0.33
  -1  -6  10   -0.16    0.21
   1   5 -10    2.90    0.44
  -1  -5  10    3.75    0.50
   1   4 -10   28.57    0.97
  -1  -4  10   27.01    1.06
  -1  -3  10    0.51    0.36
   1   3 -10    0.57    0.27
   1   2 -10   54.77    1.25
  -1  -2  10   53.73    1.46
   1   1 -10    3.30    0.34
  -1  -1  10    3.08    0.46
  -1  -1  10    3.24    0.34
  -1   0  10   24.63    0.98
  -1   1  10 1422.47   15.29
  -1   2  10  158.33    2.76
  -1   3  10   14.19    0.79
  -1   4  10    1.16    0.42
  -1   5  10    9.97    0.79
  -1   6  10    4.36    0.59
   0  -6  10   12.93    0.78
   0   6 -10   12.28    0.73
   0  -5  10   23.58    1.02
   0   5 -10   22.14    0.92
   0  -4  10    0.24    0.29
   0   4 -10   -0.17    0.26
   0  -3  10    9.53    0.67
   0   3 -10    9.32    0.57
   0   2 -10  299.03    3.85
   0  -2  10  306.93    4.26
   0  -1  10   35.02    1.12
   0   1 -10   37.77    1.01
   0  -1  10   35.86    0.93
   0   0  10   44.15    1.27
   0   0  10   45.98    1.02
   0   1  10  282.91    3.36
   0   1  10  278.50    3.94
   0   2  10    0.81    0.31
   0   3  10    9.56    0.65
   0   4  10   20.87    0.90
   0   5  10    5.16    0.57
   0   6  10   52.00    1.57
   0   7  10   11.12    0.90
   1  -6  10    3.42    0.59
  -1   6 -10    3.46    0.49
  -1   5 -10   16.20    0.83
   1  -5  10   18.77    0.94
   1  -4  10    6.28    0.59
  -1   4 -10    4.98    0.50
  -1   3 -10    7.26    0.54
   1  -3  10    5.98    0.54
   1  -2  10  165.47    2.77
  -1   2 -10  165.18    2.59
   1  -2  10  171.12    2.49
   1  -1  10   18.26    0.81
   1  -1  10   18.51    0.69
  -1   1 -10   18.03    0.74
   1   0  10    0.30    0.28
   1   0  10    0.31    0.22
   1   1  10  389.30    4.96
   1   1  10  393.08    4.46
   1   2  10  163.11    2.26
   1   2  10  164.45    2.64
   1   3  10    4.93    0.48
   1   3  10    4.96    0.38
   1   4  10   -0.23    0.26
   1   5  10    5.47    0.51
   1   6  10    6.51    0.58
   2  -5  10  110.76    2.38
  -2   5 -10  110.00    2.21
  -2   4 -10   19.64    0.84
   2  -4  10   19.54    0.95
   2  -3  10    2.06    0.41
  -2   3 -10    1.92    0.38
   2  -2  10  116.16    2.16
   2  -2  10  115.06    1.98
  -2   2 -10  114.40    2.10
   2  -1  10   61.57    1.46
   2  -1  10   61.95    1.33
   2   0  10  122.90    2.14
   2   0  10  120.47    1.94
   2   1  10   66.34    1.44
   2   1  10   65.00    1.30
   2   2  10    3.00    0.39
   2   2  10    3.94    0.35
   2   3  10   81.94    1.64
   2   3  10   78.72    1.45
   2   4  10    4.16    0.36
   2   4  10    3.80    0.42
   2   5  10   13.97    0.60
   3  -5  10   11.47    0.84
  -3   5 -10    9.17    0.67
   3  -4  10   49.21    1.51
  -3   4 -10   49.69    1.38
   3  -3  10    8.78    0.64
  -3   3 -10    8.35    0.58
  -3   2 -10   76.68    1.69
   3  -2  10   75.30    1.59
   3  -2  10   79.66    1.72
   3  -1  10   34.70    1.08
   3  -1  10   33.54    0.99
   3   0  10    1.16    0.28
   3   0  10    1.41    0.33
   3   1  10    2.24    0.34
   3   1  10    1.82    0.30
   3   2  10    1.57    0.29
   3   3  10   72.11    1.39
   3   5  10    3.93    0.37
   3   6  10   22.89    0.78
   3   7  10    0.72    0.26
   4  -4  10   36.16    1.30
  -4   4 -10   36.92    1.18
   4  -3  10    5.67    0.60
  -4   3 -10    5.50    0.51
  -4   2 -10    0.06    0.21
   4  -2  10    0.15    0.27
   4  -2  10   -0.29    0.29
   4  -1  10    0.06    0.29
   4  -1  10   -0.03    0.24
   4   0  10    2.97    0.39
   4   0  10    2.58    0.36
   4   1  10    4.22    0.39
   4   2  10   29.86    0.88
   4   3  10   55.84    1.23
   4   5  10    2.12    0.32
   4   6  10    9.35    0.52
   4   7  10    0.07    0.21
   4   8  10   10.17    0.59
   4   9  10   40.63    1.18
   5  -4  10   21.52    1.22
  -5   3 -10    0.01    0.20
   5  -3  10   -0.13    0.41
   5  -2  10    2.29    0.43
  -5   2 -10    2.22    0.38
   5  -1  10    9.72    0.62
   5   0  10    0.06    0.25
   5   1  10    1.55    0.32
   5   2  10    8.97    0.53
   5   3  10    5.79    0.44
   5   4  10    1.14    0.29
   5   5  10    2.51    0.34
   5   6  10   10.33    0.56
   5   7  10    3.54    0.39
   5   8  10    4.62    0.45
   5   9  10    5.14    0.47
  -6   3 -10   11.76    0.81
   6  -2  10    0.64    0.34
  -6   2 -10    0.18    0.21
   6  -1  10   19.20    0.85
  -6   1 -10   20.98    0.89
   6   0  10   25.55    0.94
   6   1  10    0.99    0.33
   6   2  10    6.30    0.49
   6   3  10    1.58    0.33
   6   4  10    0.87    0.27
   6   5  10    6.69    0.51
   6   6  10    1.20    0.30
   6   7  10   50.09    1.29
   6   8  10    0.72    0.25
   6   9  10   16.23    0.80
  -7   1 -10    0.39    0.32
   7  -1  10    0.30    0.38
   7   0  10    0.97    0.39
   7   1  10    2.99    0.47
   7   2  10    1.53    0.38
   7   3  10   42.76    1.20
   7   4  10   13.12    0.69
   7   5  10   16.17    0.77
   7   6  10   62.60    1.49
   7   7  10    1.09    0.34
   7   8  10    0.52    0.26
   8   1  10   -0.03    0.36
   8   2  10    6.54    0.57
   8   3  10   12.95    0.72
   8   4  10    7.49    0.59
   8   5  10    6.86    0.60
   8   6  10   36.41    1.15
   8   7  10   96.71    1.98
   9   3  10   17.71    1.00
   9   4  10    5.25    0.58
   9   5  10   14.05    0.80
  -4  -3  11  124.02    2.66
  -4  -2  11    8.34    0.74
  -4  -1  11    0.33    0.38
  -4   0  11  101.99    2.46
  -3  -4  11    1.67    0.37
  -3  -3  11   62.93    1.74
  -3  -2  11   15.64    0.88
  -3  -1  11    0.06    0.31
  -3   0  11  424.45    5.91
  -3   1  11  155.35    3.07
  -3   2  11    1.16    0.39
  -2  -5  11    6.02    0.65
   2   5 -11    6.24    0.56
  -2  -4  11    9.86    0.70
   2   4 -11    9.24    0.66
  -2  -3  11  124.03    2.56
  -2  -2  11   67.76    1.77
  -2  -1  11   36.13    1.29
  -2   0  11   63.35    1.73
  -2   1  11    3.35    0.56
  -2   2  11   34.00    1.30
  -2   3  11    6.13    0.68
  -2   4  11    6.56    0.70
  -1  -5  11    9.95    0.69
   1   5 -11   10.76    0.69
  -1  -4  11    4.40    0.54
   1   4 -11    3.45    0.47
  -1  -3  11  101.70    2.22
   1   3 -11  102.03    1.94
  -1  -2  11   48.97    1.47
   1   2 -11   48.14    1.22
  -1  -1  11    2.24    0.46
  -1   0  11   27.55    1.09
  -1   1  11   67.35    1.74
  -1   2  11   24.16    1.07
  -1   3  11    2.26    0.48
  -1   4  11    0.85    0.43
  -1   5  11   19.78    1.03
   0  -5  11   37.09    1.32
   0   5 -11   38.51    1.23
   0  -4  11    1.14    0.42
   0   4 -11    0.48    0.31
   0  -3  11    5.92    0.59
   0   3 -11    6.51    0.54
   0   2 -11   32.22    1.02
   0  -2  11   33.59    1.20
   0  -1  11   33.48    1.15
   0   1 -11   32.37    0.99
   0  -1  11   32.30    0.93
   0   0  11    0.13    0.30
   0   0  11    0.49    0.25
   0   0 -11    0.31    0.25
   0   1  11    3.67    0.48
   0   2  11  111.26    2.25
   0   3  11    0.69    0.36
   0   4  11   11.20    0.79
   0   5  11    0.14    0.34
   0   6  11    4.04    0.62
   0   7  11    2.55    0.66
   1  -5  11   24.14    1.12
  -1   5 -11   26.74    1.06
  -1   4 -11    1.07    0.38
   1  -4  11    0.65    0.38
   1  -3  11    2.17    0.46
  -1   3 -11    1.91    0.37
  -1   2 -11   31.12    1.03
   1  -2  11   31.23    1.12
   1  -2  11   31.13    0.98
  -1   1 -11    1.89    0.33
   1  -1  11    1.38    0.37
   1  -1  11    1.91    0.32
   1   0  11   10.21    0.56
   1   0  11    8.66    0.61
   1   1  11    0.25    0.29
   1   1  11   -0.02    0.20
   1   2  11   22.40    0.74
   1   2  11   22.95    0.94
   1   3  11   23.46    0.95
   1   4  11    3.92    0.50
   1   5  11    0.83    0.41
   2  -4  11   12.66    0.82
  -2   4 -11   12.68    0.70
   2  -3  11    2.28    0.45
  -2   3 -11    1.20    0.36
   2  -2  11    3.36    0.48
   2  -2  11    3.36    0.40
  -2   2 -11    3.69    0.46
  -2   1 -11    6.41    0.52
   2  -1  11    6.27    0.54
   2  -1  11    5.54    0.46
   2   0  11    6.20    0.46
   2   0  11    6.20    0.54
   2   1  11    5.91    0.45
   2   1  11    6.05    0.55
   2   2  11   23.59    0.79
   2   2  11   23.59    0.92
   2   3  11    0.55    0.32
   2   3  11    0.29    0.24
   2   4  11    1.07    0.39
   2   4  11    0.19    0.22
  -3   4 -11   15.71    0.82
   3  -4  11   15.47    0.90
  -3   3 -11   27.72    1.04
   3  -3  11   26.27    1.10
   3  -2  11    0.02    0.23
  -3   2 -11    0.16    0.21
   3  -2  11   -0.08    0.34
   3  -1  11    4.24    0.49
   3  -1  11    3.71    0.43
  -3   1 -11    3.81    0.47
   3   0  11    0.18    0.21
   3   0  11    0.01    0.27
   3   1  11    1.59    0.30
   3   1  11    1.60    0.35
   3   2  11   28.84    0.97
   3   2  11   27.63    0.87
   3   3  11    0.67    0.25
   3   4  11    4.85    0.41
   3   5  11   55.39    1.27
   3   6  11    1.39    0.31
   4  -4  11    8.77    0.84
   4  -3  11    6.99    0.68
  -4   3 -11    6.82    0.57
   4  -2  11    7.76    0.64
  -4   2 -11    6.90    0.58
   4  -2  11    6.54    0.57
   4  -1  11    4.74    0.48
   4  -1  11    4.96    0.52
  -4   1 -11    5.56    0.52
   4   0  11    2.71    0.40
   4   1  11    1.87    0.34
   4   2  11   27.22    0.89
   4   3  11    1.65    0.32
   4   4  11    4.09    0.40
   4   5  11   18.86    0.75
   4   6  11   91.59    1.75
   4   7  11    2.09    0.35
   4   8  11    0.36    0.27
   5  -2  11    1.90    0.42
  -5   2 -11    2.10    0.34
  -5   1 -11    0.52    0.25
   5  -1  11    0.13    0.34
   5   0  11    0.94    0.33
   5   1  11    3.56    0.44
   5   2  11   80.76    1.66
   5   3  11   16.84    0.72
   5   4  11   62.26    1.42
   5   5  11   31.63    0.99
   5   6  11    6.02    0.47
   5   7  11   10.66    0.59
   5   8  11   11.14    0.61
  -6   1 -11   52.59    1.50
   6  -1  11   54.67    1.46
   6   0  11    0.69    0.35
   6   1  11   41.39    1.22
   6   2  11   42.98    1.21
   6   3  11    1.07    0.32
   6   4  11    0.41    0.28
   6   5  11   92.95    1.85
   6   6  11  101.88    1.96
   6   7  11   25.35    0.92
   6   8  11   23.50    0.93
   7   0  11    5.90    0.60
   7   1  11    1.15    0.38
   7   2  11    4.84    0.51
   7   3  11    1.37    0.35
   7   4  11    2.10    0.41
   7   5  11    2.24    0.43
   7   6  11    6.61    0.56
   7   7  11    4.80    0.49
   8   2  11    6.32    0.60
   8   3  11    1.95    0.44
   8   4  11    0.38    0.33
   8   5  11   11.89    0.72
  -3  -1  12   -0.27    0.33
  -3   0  12   18.31    1.07
  -2  -3  12    5.83    0.64
  -2  -2  12    3.38    0.49
  -2  -1  12    3.43    0.55
  -2   0  12    0.62    0.40
  -2   1  12   63.49    1.82
  -2   2  12    3.27    0.55
   1   4 -12    7.39    0.61
  -1  -4  12    7.38    0.73
  -1  -3  12    2.00    0.50
   1   3 -12    1.63    0.41
  -1  -2  12    3.88    0.57
  -1  -1  12    4.21    0.58
  -1   0  12    0.01    0.33
  -1   1  12    2.65    0.51
  -1   2  12   18.58    1.02
  -1   3  12    1.28    0.48
  -1   4  12    9.24    0.80
   0  -4  12    1.63    0.45
   0   4 -12    1.09    0.39
   0   3 -12    2.30    0.41
   0  -3  12    2.76    0.51
   0   2 -12    2.57    0.43
   0  -2  12    2.87    0.53
   0  -1  12    0.45    0.26
   0  -1  12    0.44    0.38
   0   1 -12    0.22    0.29
   0   0  12   -0.07    0.36
   0   0 -12   -0.07    0.26
   0   1  12    0.21    0.35
   0   2  12    1.21    0.43
   0   3  12    0.31    0.38
   0   4  12    0.12    0.38
   0   5  12   22.35    1.11
   0   6  12    0.76    0.57
  -1   4 -12    9.69    0.70
   1  -4  12   11.00    0.81
   1  -3  12    8.85    0.74
  -1   3 -12    8.71    0.66
  -1   2 -12    1.95    0.43
   1  -2  12    2.64    0.49
   1  -1  12    0.67    0.27
  -1   1 -12    1.06    0.34
   1  -1  12    0.49    0.37
   1   0  12   -0.02    0.22
  -1   0 -12   -0.07    0.25
   1   0  12    0.21    0.33
   1   1  12   84.81    1.62
   1   1  12   86.44    1.94
   1   2  12    2.88    0.47
   1   2  12    1.90    0.34
   1   3  12   27.74    1.12
   1   4  12   33.26    1.22
   1   5  12    0.42    0.43
   2  -3  12    0.37    0.38
  -2   3 -12    0.05    0.28
   2  -2  12   13.65    0.72
  -2   2 -12   13.23    0.77
   2  -2  12   14.55    0.83
   2  -1  12   11.72    0.76
  -2   1 -12   10.32    0.67
   2  -1  12    9.31    0.58
   2   0  12   21.64    0.83
   2   0  12   20.75    0.94
   2   1  12   72.23    1.71
   2   1  12   73.50    1.52
   2   2  12    1.32    0.29
   2   2  12    1.20    0.38
   2   3  12    0.63    0.28
   2   3  12    0.30    0.34
   2   4  12   64.36    1.39
  -3   3 -12    4.88    0.56
   3  -3  12    5.40    0.62
   3  -2  12   15.50    0.75
  -3   2 -12   14.42    0.80
   3  -2  12   15.97    0.89
   3  -1  12    1.62    0.43
  -3   1 -12    1.89    0.39
   3  -1  12    0.88    0.29
   3   0  12    2.79    0.39
   3   0  12    3.07    0.48
   3   1  12   48.44    1.33
   3   1  12   45.63    1.21
   3   2  12    5.35    0.45
   3   3  12   45.38    1.16
   3   4  12    0.08    0.21
   3   5  12    5.26    0.45
   3   6  12   13.19    0.69
   4  -3  12    2.28    0.59
   4  -2  12  120.46    2.41
   4  -2  12  115.67    2.26
  -4   2 -12  120.70    2.41
   4  -1  12    0.99    0.37
  -4   1 -12    0.62    0.30
   4   0  12   51.84    1.35
   4   1  12   20.82    0.83
   4   2  12    0.69    0.27
   4   3  12    0.18    0.22
   4   4  12   66.20    1.49
   4   5  12   66.04    1.50
   4   6  12   92.86    1.84
   4   7  12   10.85    0.62
   5  -1  12    0.32    0.32
  -5   1 -12    0.39    0.25
   5   0  12    0.77    0.33
   5   1  12    0.07    0.28
   5   2  12   29.16    0.98
   5   3  12   14.65    0.70
   5   4  12    6.70    0.53
   5   5  12    2.02    0.35
   5   6  12    6.82    0.51
   5   7  12   10.93    0.61
   6   0  12    0.50    0.35
   6   1  12    0.28    0.30
   6   2  12    0.33    0.30
   6   3  12   15.55    0.77
   6   4  12    0.68    0.27
   6   5  12   25.05    0.93
   6   6  12  176.07    2.86
   6   7  12    7.19    0.59
   7   2  12   81.85    1.85
   7   3  12  108.95    2.15
   7   4  12    4.67    0.51
   7   5  12    1.74    0.40
  -1  -1  13   -0.31    0.42
  -1   0  13   51.66    1.64
  -1   1  13    4.39    0.62
  -1   2  13   22.10    1.13
   0   3 -13   61.63    1.63
   0   2 -13    2.90    0.48
   0  -2  13    3.79    0.59
   0  -1  13   21.09    1.06
   0   1 -13   21.76    0.94
   0   0  13   32.19    1.26
   0   1  13   15.02    0.96
   0   2  13    0.13    0.44
   0   3  13   41.96    1.47
   0   4  13   31.40    1.33
  -1   2 -13   11.01    0.74
   1  -2  13   10.93    0.77
  -1   1 -13    0.33    0.31
   1  -1  13    0.52    0.45
   1  -1  13    1.18    0.29
   1   0  13   11.88    0.82
  -1   0 -13   11.17    0.70
   1   0  13   11.39    0.62
   1   1  13    0.52    0.42
   1   1  13    0.77    0.31
   1   2  13    2.16    0.53
   1   3  13    7.46    0.73
   1   4  13    2.28    0.56
  -2   2 -13    0.27    0.34
   2  -2  13   -0.32    0.36
   2  -1  13    8.53    0.73
  -2   1 -13    7.62    0.63
   2  -1  13    8.83    0.57
  -2   0 -13    0.31    0.34
   2   0  13   -0.27    0.41
   2   0  13    0.13    0.23
   2   1  13    2.95    0.39
   2   1  13    3.86    0.56
   2   2  13    7.09    0.50
   2   2  13    6.94    0.66
   2   3  13   14.85    0.70
   3  -2  13    4.75    0.61
  -3   1 -13   23.88    1.02
   3  -1  13   25.95    1.13
   3  -1  13   24.47    0.93
   3   0  13    0.25    0.27
   3   0  13    0.16    0.42
   3   1  13   61.39    1.47
   3   2  13   69.39    1.56
   3   3  13   -0.16    0.23
   3   4  13    0.17    0.25
   3   5  13   19.92    0.86
   4  -1  13   47.26    1.39
   4   0  13    0.98    0.28
   4   1  13   -0.15    0.20
   4   2  13   63.33    1.52
   4   3  13    0.82    0.27
   4   4  13    4.24    0.45
   4   5  13  198.47    3.06
   4   6  13    3.83    0.42
   5   1  13   61.34    1.55
   5   2  13   97.65    1.99
   5   3  13   35.59    1.11
   5   4  13    4.78    0.46
   5   5  13   62.81    1.53
   5   6  13    5.83    0.54
   6   3  13    0.48    0.31
   6   4  13    2.29    0.42
  -1   1 -14    0.98    0.44
   1  -1  14    1.29    0.40
   1   0  14   45.95    1.53
  -1   0 -14   43.92    1.35
   1   0  14   45.57    1.27
   1   1  14   72.46    1.93
   1   2  14   11.03    0.83
   1   3  14   -0.08    0.46
   2  -1  14   18.57    1.09
  -2   0 -14    2.16    0.44
   2   0  14    2.67    0.39
   2   0  14    1.18    0.46
   2   1  14   59.70    1.47
   2   1  14   61.70    1.74
   2   2  14    0.55    0.36
   3  -1  14   26.21    1.41
   3   1  14   44.57    1.31
   3   2  14   42.61    1.23
   3   3  14    8.60    0.55
   3   4  14   51.75    1.36
   4   2  14    0.40    0.30
   4   3  14    7.91    0.60
   4   4  14    2.20    0.42
   4   5  14    4.57    0.55
   0   0   0    0.00    0.00
****
****    HKLS.orig 
   0  -1   0  744.72    7.56
   0   1   0  741.31    7.11
   0  -1   0  757.56    7.47
   0   2   0  397.31    3.86
   0  -2   0  395.43    4.15
   0  -2   0  399.35    4.13
   0  -3   0    2.30    0.19
   0  -3   0    1.69    0.20
   0   3   0    1.97    0.15
   0   4   0  110.24    1.42
   0  -4   0  109.89    1.62
   0  -4   0  111.95    1.61
   0  -5   0  142.58    2.06
   0   5   0  143.12    1.84
   0  -5   0  144.46    2.08
   0   6   0   28.94    0.72
   0  -6   0   28.62    0.86
   0  -7   0   19.61    0.77
   0   7   0   19.13    0.63
   0   7   0   19.15    0.84
   0   8   0   17.74    0.88
   0   8   0   17.40    0.69
   0  -8   0   16.71    0.80
   0   9   0   12.45    0.83
   0  -9   0   11.23    0.76
   0  10   0   35.77    1.45
   0 -10   0   36.56    1.29
   1  -9   0    9.98    0.70
  -1   9   0   10.18    0.83
   1  -8   0   34.57    1.13
  -1   8   0   35.90    1.31
  -1   7   0   38.45    0.92
   1  -7   0   39.30    1.11
  -1   7   0   38.34    1.26
  -1   6   0    2.43    0.36
  -1   6   0    2.15    0.26
   1  -6   0    2.34    0.33
  -1   5   0    8.56    0.37
  -1   5   0    8.50    0.51
   1  -5   0    7.91    0.46
  -1   4   0   21.88    0.52
   1  -4   0   24.39    0.66
  -1   4   0   21.91    0.71
  -1   3   0 3062.38   28.52
   1  -3   0 3118.55   30.15
  -1   2   0  193.60    1.99
   1  -2   0  190.56    2.20
  -1   1   0  226.48    2.49
  -1   1   0  219.08    2.20
   1  -1   0  219.62    2.37
   1   0   0  244.50    2.72
  -1   0   0  257.49    2.81
   1   1   0   48.22    0.58
  -1  -1   0   51.35    0.70
  -1  -2   0   53.08    0.82
  -1  -2   0   52.07    0.69
   1   2   0   53.52    0.69
  -1  -3   0  950.52    9.52
   1   3   0  949.18    8.96
  -1  -3   0  944.35    9.57
  -1  -4   0    0.39    0.13
  -1  -4   0    0.00    0.17
   1   4   0    0.07    0.11
   1   5   0  230.95    2.64
  -1  -5   0  227.54    2.82
  -1  -5   0  231.83    2.97
  -1  -6   0  112.68    1.87
   1   6   0  108.17    1.59
  -1  -6   0  108.48    1.73
  -1  -7   0  105.79    1.83
  -1  -7   0  110.26    1.95
   1   7   0  107.53    1.67
   1   8   0    2.20    0.38
   1   8   0    1.25    0.29
  -1  -8   0    1.72    0.36
   1   9   0    3.45    0.38
  -1  -9   0    3.69    0.50
   1   9   0    3.25    0.48
   1  10   0    1.25    0.51
  -1 -10   0    0.89    0.40
   1  10   0    1.15    0.31
  -2   8   0   14.94    0.97
   2  -8   0   15.13    0.81
  -2   7   0    1.05    0.40
   2  -7   0    1.10    0.33
   2  -6   0  121.03    2.09
  -2   6   0  124.36    2.38
   2  -5   0    1.49    0.26
  -2   5   0    0.10    0.20
  -2   4   0    0.15    0.16
   2  -4   0    0.43    0.19
  -2   4   0    0.33    0.15
  -2   3   0  147.70    2.19
  -2   3   0  151.91    1.71
   2  -3   0  149.02    1.99
   2  -2   0  140.36    1.79
  -2   2   0  140.53    1.95
  -2   2   0  141.15    1.53
  -2   1   0   87.13    1.27
  -2   1   0   87.91    0.98
   2  -1   0   90.55    1.19
   2   0   0 9999.82   96.42
  -2   0   0 9822.20   98.03
  -2  -1   0 1046.66   10.40
  -2  -1   0 1048.65   10.45
   2   1   0 1030.44    9.74
  -2  -2   0    2.66    0.22
  -2  -2   0    2.72    0.13
   2   2   0    2.70    0.15
  -2  -3   0    0.21    0.07
  -2  -3   0    0.20    0.13
   2   3   0    0.10    0.08
   2   4   0   37.14    0.69
  -2  -4   0   37.87    0.87
  -2  -4   0   36.44    0.66
  -2  -5   0   35.83    0.93
   2   5   0   37.09    0.75
  -2  -5   0   37.73    0.75
  -2  -6   0   38.05    1.03
  -2  -6   0   37.79    0.85
   2   6   0   38.10    0.82
  -2  -7   0   39.76    1.13
   2   7   0   40.04    0.93
  -2  -7   0   40.18    0.96
  -2  -8   0   25.47    0.96
   2   8   0   26.87    0.82
  -2  -8   0   27.16    0.86
  -2  -9   0    0.65    0.37
   2   9   0    0.81    0.25
   2   9   0    0.98    0.39
  -2 -10   0    0.52    0.42
   2  10   0    0.83    0.27
   2  11   0    4.52    0.53
   3  -8   0    2.05    0.45
  -3   8   0    2.47    0.53
   3  -7   0    4.26    0.49
  -3   7   0    4.19    0.58
  -3   6   0  134.09    2.59
   3  -6   0  130.91    2.26
  -3   5   0    5.36    0.52
   3  -5   0    5.45    0.44
  -3   4   0    3.64    0.38
   3  -4   0    4.06    0.34
   3  -3   0 1006.89   10.49
  -3   3   0 1043.78   10.96
  -3   2   0  186.64    1.96
  -3   2   0  186.15    2.53
   3  -2   0  183.15    2.35
  -3   1   0  422.67    4.07
  -3   1   0  415.53    4.69
   3  -1   0  423.02    4.55
  -3   0   0  109.35    1.50
   3   0   0  111.47    1.18
   3   0   0  112.77    1.48
  -3  -1   0   58.74    0.87
   3   1   0   58.21    0.71
  -3  -2   0   93.19    1.47
  -3  -2   0   95.20    1.17
   3   2   0   94.96    1.11
  -3  -3   0  103.38    1.26
  -3  -3   0  103.03    1.61
   3   3   0  106.09    1.29
  -3  -4   0   60.78    0.89
   3   4   0   64.27    0.96
  -3  -4   0   61.45    1.22
  -3  -5   0  283.08    3.17
  -3  -5   0  282.97    3.62
   3   5   0  280.15    3.12
   3   6   0   12.47    0.48
  -3  -6   0   12.36    0.63
  -3  -6   0   12.72    0.46
  -3  -7   0    9.28    0.64
  -3  -7   0    9.84    0.47
   3   7   0    9.70    0.46
   3   8   0   11.76    0.54
  -3  -8   0   11.31    0.73
  -3  -9   0    8.35    0.68
   3   9   0    9.71    0.53
   3  10   0    0.77    0.27
  -3 -10   0    0.52    0.41
   3  11   0   17.91    0.80
  -3 -11   0   16.81    1.01
  -4   7   0    0.62    0.32
   4  -7   0    0.93    0.36
   4  -6   0   69.63    1.64
  -4   6   0   71.90    1.90
   4  -5   0   67.95    1.50
  -4   5   0   63.17    1.68
   4  -4   0   19.06    0.73
  -4   4   0   18.19    0.82
   4  -3   0   50.37    1.11
  -4   3   0   49.91    1.25
  -4   2   0   55.43    1.22
   4  -2   0   54.76    1.11
  -4   1   0   39.39    0.91
   4  -1   0   39.34    0.86
   4   0   0  116.97    1.26
  -4   0   0  114.98    1.68
   4   0   0  117.92    1.67
   4   1   0   15.59    0.33
  -4  -1   0   16.33    0.46
  -4  -2   0  525.69    5.85
   4   2   0  513.14    5.05
  -4  -2   0  524.64    5.45
  -4  -3   0    8.38    0.47
   4   3   0    8.77    0.30
  -4  -3   0    8.16    0.28
   4   4   0   19.62    0.49
  -4  -4   0   19.44    0.69
  -4  -4   0   19.24    0.43
   4   5   0  105.89    1.48
  -4  -5   0  102.95    1.86
  -4  -5   0  107.81    1.40
  -4  -6   0    5.00    0.45
   4   6   0    4.88    0.33
   4   7   0    1.93    0.25
  -4  -7   0    1.78    0.38
  -4  -8   0   98.82    2.06
   4   8   0   97.06    1.67
   4   9   0    5.43    0.43
  -4  -9   0    5.35    0.60
   4  10   0    0.98    0.28
  -4 -10   0    0.71    0.47
   4  11   0   17.26    0.80
  -4 -11   0   18.95    1.10
   5  -6   0   59.46    1.61
  -5   6   0   57.88    1.76
  -5   5   0   10.25    0.73
   5  -5   0    9.90    0.66
  -5   4   0    0.18    0.30
   5  -4   0    0.21    0.24
   5  -3   0   48.16    1.19
  -5   3   0   49.03    1.34
  -5   2   0    2.71    0.35
   5  -2   0    3.53    0.34
  -5   1   0    8.53    0.47
   5  -1   0    8.52    0.44
  -5   0   0    1.05    0.21
  -5  -1   0  223.18    2.79
  -5  -2   0   71.22    1.14
   5   2   0   72.33    0.97
  -5  -2   0   69.37    1.48
  -5  -3   0   22.51    0.54
  -5  -3   0   21.05    0.79
   5   3   0   21.98    0.49
  -5  -4   0    4.77    0.44
   5   4   0    5.02    0.29
   5   5   0   22.56    0.59
  -5  -5   0   22.49    0.85
   5   6   0    5.57    0.33
  -5  -6   0    5.52    0.47
   5   7   0   31.43    0.81
  -5  -7   0   31.80    1.11
  -5  -8   0   64.42    1.70
   5   8   0   63.45    1.29
   5   9   0    2.28    0.33
  -5  -9   0    1.82    0.50
  -5 -10   0   14.29    0.97
   5  10   0   13.33    0.68
  -5 -11   0   -0.25    0.47
   5  11   0    0.85    0.31
   6  -5   0   32.19    1.18
  -6   5   0   33.13    1.34
  -6   4   0    5.73    0.60
   6  -4   0    6.09    0.54
   6  -3   0    0.29    0.25
  -6   3   0    0.15    0.27
   6  -2   0   35.05    1.01
  -6   2   0   34.57    1.12
   6  -1   0    1.39    0.29
  -6   1   0    1.42    0.30
  -6   0   0    0.72    0.22
  -6  -1   0   14.12    0.59
  -6  -2   0   91.06    1.88
  -6  -3   0    3.43    0.43
  -6  -4   0   33.44    1.09
   6   4   0   32.51    0.69
  -6  -5   0    0.17    0.24
   6   5   0    0.61    0.17
  -6  -6   0   17.41    0.84
   6   6   0   17.16    0.55
   6   7   0    8.83    0.46
  -6  -7   0    9.46    0.71
  -6  -8   0   47.94    1.51
   6   8   0   46.50    1.08
  -6  -9   0   33.18    1.35
   6   9   0   34.01    0.96
   6  10   0    0.28    0.26
  -6 -10   0    0.04    0.43
  -7   4   0    4.12    0.61
  -7   3   0    1.34    0.37
   7  -3   0    2.19    0.38
  -7   2   0   14.96    0.81
  -7  -1   0   43.69    1.40
  -7  -2   0   22.56    1.00
  -7  -3   0    0.32    0.32
  -7  -4   0   20.12    0.98
  -7  -5   0   43.63    1.40
   7   6   0   11.16    0.48
  -7  -6   0   12.73    0.80
  -7  -7   0   10.84    0.79
   7   7   0   11.24    0.53
   7   8   0   97.66    1.70
  -7  -8   0   98.22    2.33
  -7  -9   0    5.43    0.72
   7   9   0    5.97    0.48
  -7 -10   0   18.78    1.14
   7  10   0   17.27    0.75
  -8  -1   0   -0.15    0.33
  -8  -2   0    4.99    0.62
  -8  -3   0    5.44    0.64
  -8  -4   0    0.12    0.33
  -8  -5   0   64.93    1.86
  -8  -6   0    1.81    0.50
  -8  -7   0    0.65    0.46
   8   8   0    4.42    0.46
  -8  -9   0  200.53    3.79
   8   9   0  195.18    2.86
   8  10   0    1.97    0.42
  -9  -1   0    0.64    0.40
  -9  -2   0    4.18    0.68
  -9  -3   0    9.17    0.86
  -9  -4   0   18.71    1.12
  -9  -5   0    0.09    0.42
  -9  -6   0   56.70    1.89
  -9  -7   0    4.18    0.67
  -9  -8   0    2.01    0.56
  -9  -8   1   24.73    1.34
  -9  -7   1    0.61    0.43
  -9  -6   1    6.76    0.83
  -9  -5   1    1.75    0.52
  -9  -4   1    0.15    0.43
  -9  -3   1    5.80    0.79
  -9  -2   1   39.76    1.57
  -9  -1   1    0.69    0.50
   8  10  -1    1.16    0.44
   8   9  -1   59.53    1.41
  -8  -9   1   62.14    1.97
  -8  -8   1    0.06    0.53
  -8  -7   1    5.18    0.69
  -8  -6   1    5.48    0.70
  -8  -5   1    8.53    0.78
  -8  -4   1    0.49    0.41
  -8  -3   1   41.57    1.51
  -8  -2   1   16.12    1.01
  -8  -1   1    5.37    0.65
   7  10  -1    2.82    0.40
  -7 -10   1    1.76    0.62
   7   9  -1    6.11    0.51
  -7  -9   1    7.23    0.79
  -7  -8   1    2.55    0.54
   7   8  -1    4.37    0.41
  -7  -7   1    0.26    0.34
   7   7  -1   -0.04    0.20
  -7  -6   1    7.49    0.67
  -7  -5   1    0.96    0.41
  -7  -4   1   11.80    0.78
  -7  -3   1    4.05    0.53
  -7  -2   1   52.54    1.55
  -7  -1   1   18.67    0.94
  -7   1   1    6.35    0.55
  -7   2   1  118.66    2.39
   7  -3  -1    0.57    0.21
  -7   3   1    0.58    0.32
  -7   4   1    0.88    0.55
   6  10  -1    5.69    0.49
  -6 -10   1    5.00    0.74
  -6  -9   1   35.96    1.40
   6   9  -1   35.34    1.03
  -6  -8   1   17.61    0.94
   6   8  -1   18.34    0.69
  -6  -7   1    1.39    0.42
   6   7  -1    1.19    0.24
   6   6  -1    0.95    0.20
  -6  -6   1    0.95    0.37
   6   5  -1    0.34    0.16
  -6  -5   1    0.50    0.26
  -6  -4   1    0.02    0.23
  -6  -3   1   19.48    0.85
  -6  -2   1    5.43    0.50
  -6  -1   1  538.72    6.14
  -6   0   1   12.12    0.58
  -6   1   1    7.99    0.54
   6  -2  -1   17.12    0.72
  -6   2   1   17.76    0.82
   6  -3  -1    4.50    0.42
  -6   3   1    5.38    0.55
   6  -4  -1   17.08    0.78
  -6   4   1   16.21    0.86
  -6   5   1   78.38    2.12
  -5 -11   1    1.86    0.61
  -5 -10   1    2.56    0.60
   5  10  -1    1.93    0.36
   5   9  -1    3.74    0.40
  -5  -9   1    3.77    0.57
  -5  -8   1   54.20    1.56
   5   8  -1   54.99    1.20
  -5  -7   1   40.16    1.25
   5   7  -1   37.18    0.91
   5   6  -1   85.22    1.38
  -5  -6   1   85.94    1.82
   5   5  -1    0.45    0.16
  -5  -5   1    0.65    0.26
  -5  -4   1  120.14    2.12
   5   4  -1  118.96    1.54
   5   3  -1    8.23    0.31
  -5  -3   1    7.74    0.52
  -5  -3   1    7.85    0.38
  -5  -2   1    2.76    0.27
  -5  -2   1    2.57    0.35
  -5  -1   1   58.77    1.14
  -5   0   1  190.27    2.62
  -5   1   1   47.05    1.14
   5  -1  -1   45.75    1.03
   5  -2  -1  593.30    6.64
  -5   2   1  593.74    6.94
   5  -3  -1    0.77    0.26
  -5   3   1    0.54    0.28
   5  -4  -1    4.15    0.42
  -5   4   1    3.63    0.49
  -5   5   1   32.72    1.27
   5  -5  -1   33.64    1.12
   5  -6  -1    2.63    0.46
  -5   6   1    2.41    0.51
  -4 -11   1   18.36    1.06
  -4 -10   1    3.21    0.56
   4  10  -1    3.64    0.42
  -4  -9   1    4.07    0.56
   4   9  -1    4.27    0.41
  -4  -8   1   35.86    1.20
   4   8  -1   35.65    0.95
  -4  -7   1    1.54    0.37
   4   7  -1    1.23    0.25
  -4  -6   1   88.59    1.38
   4   6  -1   87.81    1.41
  -4  -6   1   87.36    1.76
   4   5  -1   20.94    0.56
  -4  -5   1   19.64    0.75
  -4  -5   1   20.74    0.54
   4   4  -1    7.36    0.33
  -4  -4   1    6.94    0.31
  -4  -4   1    7.04    0.45
   4   3  -1   57.26    0.85
  -4  -3   1   57.53    0.95
  -4  -3   1   58.16    1.23
   4   2  -1  113.61    1.31
  -4  -2   1  111.25    1.56
  -4  -2   1  113.26    1.83
   4   1  -1 6913.50   63.87
  -4  -1   1 6932.47   68.20
   4   0  -1  111.41    1.67
  -4   0   1  119.09    1.74
   4  -1  -1   28.31    0.72
  -4   1   1   27.83    0.78
  -4   2   1   28.56    0.87
   4  -2  -1   27.92    0.77
   4  -3  -1    2.39    0.30
  -4   3   1    2.76    0.37
   4  -4  -1   16.27    0.68
  -4   4   1   15.95    0.78
  -4   5   1   50.07    1.46
   4  -5  -1   46.88    1.24
   4  -6  -1    0.98    0.34
  -4   6   1    1.35    0.40
   4  -7  -1   19.08    0.92
  -4   7   1   19.80    1.05
  -3 -11   1   18.44    1.11
   3  10  -1    5.49    0.47
  -3 -10   1    4.81    0.61
  -3  -9   1   17.18    0.90
   3   9  -1   16.20    0.70
  -3  -8   1   94.28    1.68
   3   8  -1   94.50    1.66
  -3  -8   1   93.17    1.93
  -3  -7   1   28.89    0.80
  -3  -7   1   31.84    1.04
   3   7  -1   30.28    0.80
  -3  -6   1    6.15    0.37
  -3  -6   1    7.03    0.52
   3   6  -1    7.17    0.37
  -3  -5   1   20.25    0.72
  -3  -5   1   19.65    0.53
   3   5  -1   21.19    0.56
  -3  -4   1 1262.70   12.86
   3   4  -1 1246.73   11.90
  -3  -4   1 1265.32   12.61
  -3  -3   1   39.33    0.89
  -3  -3   1   39.69    0.69
   3   3  -1   38.64    0.65
  -3  -2   1   50.84    1.00
   3   2  -1   49.02    0.69
  -3  -2   1   49.05    0.80
  -3  -1   1    5.93    0.33
   3   0  -1   88.30    1.26
  -3   0   1   88.39    1.32
   3  -1  -1   16.23    0.48
  -3   1   1   15.77    0.52
   3  -2  -1  785.88    8.13
  -3   2   1  784.92    8.42
  -3   3   1    0.52    0.21
   3  -3  -1    0.53    0.18
  -3   4   1   28.43    0.94
   3  -4  -1   29.87    0.84
   3  -5  -1    9.02    0.53
  -3   5   1    9.26    0.62
  -3   6   1   41.43    1.34
   3  -6  -1   40.47    1.16
   3  -7  -1    0.84    0.33
  -3   7   1    0.85    0.37
  -3   8   1    1.84    0.51
   3  -8  -1    2.50    0.45
  -2 -10   1   17.24    0.93
   2  10  -1   17.75    0.77
  -2  -9   1   14.41    0.72
   2   9  -1   12.60    0.63
  -2  -9   1   14.63    0.80
  -2  -8   1   18.99    0.85
   2   8  -1   17.75    0.68
  -2  -8   1   17.76    0.72
   2   7  -1   85.87    1.47
  -2  -7   1   86.54    1.54
  -2  -7   1   85.12    1.71
   2   6  -1   41.20    0.89
  -2  -6   1   40.16    1.06
  -2  -6   1   40.33    0.91
   2   5  -1   53.31    0.96
  -2  -5   1   52.15    0.98
  -2  -5   1   53.73    1.16
  -2  -4   1   43.31    0.95
  -2  -4   1   43.73    0.79
   2   4  -1   44.63    0.78
  -2  -3   1  351.39    3.81
   2   3  -1  353.13    3.61
  -2  -3   1  363.76    4.02
   2   2  -1    4.44    0.19
  -2  -2   1    4.78    0.28
  -2  -2   1    4.34    0.20
  -2   0   1 2265.87   22.26
   2   0  -1 2250.51   21.86
   2  -1  -1    6.84    0.27
  -2   1   1    6.76    0.30
   2  -2  -1   38.03    0.73
  -2   2   1   38.74    0.50
  -2   2   1   37.28    0.82
   2  -3  -1  105.80    1.56
  -2   3   1  107.21    1.24
  -2   3   1  106.39    1.73
   2  -4  -1   57.35    1.14
  -2   4   1   58.36    0.87
  -2   4   1   60.36    1.30
  -2   5   1   15.68    0.71
   2  -5  -1   17.37    0.66
   2  -6  -1   28.48    0.92
  -2   6   1   28.46    1.06
  -2   7   1   31.32    1.20
   2  -7  -1   31.96    1.05
   2  -8  -1    1.26    0.38
  -2   8   1    0.64    0.41
  -1 -10   1   85.59    2.02
   1  10  -1   81.66    2.14
   1  10  -1   87.91    1.77
  -1  -9   1   34.84    1.20
   1   9  -1   36.57    1.03
  -1  -8   1   16.82    0.78
  -1  -8   1   16.16    0.73
   1   8  -1   16.66    0.67
  -1  -7   1   66.03    1.45
  -1  -7   1   65.78    1.38
   1   7  -1   64.67    1.25
  -1  -6   1   17.63    0.63
   1   6  -1   17.14    0.56
  -1  -6   1   16.66    0.68
  -1  -5   1   69.65    1.30
  -1  -5   1   69.25    1.21
   1   5  -1   69.43    1.13
  -1  -4   1 2923.12   28.39
  -1  -4   1 2921.16   28.65
   1   4  -1 2893.50   26.89
  -1  -3   1  973.37    9.90
  -1  -3   1  988.28    9.91
   1   3  -1  987.72    9.32
  -1  -2   1  310.92    3.37
   1   2  -1  310.49    3.12
  -1  -2   1  312.95    3.32
  -1  -1   1  296.17    3.09
   1   1  -1  290.95    2.85
  -1  -1   1  289.02    3.08
  -1   0   1   13.86    0.33
   1  -1  -1  152.42    1.70
  -1   1   1  151.16    1.80
  -1   2   1  270.84    2.66
  -1   2   1  272.34    3.11
   1  -2  -1  267.30    2.95
   1  -3  -1   25.58    0.61
  -1   3   1   26.33    0.46
  -1   3   1   25.59    0.69
  -1   4   1  508.72    5.77
   1  -4  -1  505.16    5.50
  -1   4   1  507.37    5.02
   1  -5  -1   24.07    0.73
  -1   5   1   23.94    0.82
  -1   5   1   24.48    0.58
  -1   6   1   48.64    1.30
   1  -6  -1   51.59    1.19
  -1   6   1   49.91    0.96
  -1   7   1   28.27    1.07
   1  -7  -1   28.57    0.95
  -1   8   1    7.78    0.68
   1  -8  -1    8.60    0.62
   1  -9  -1    2.47    0.44
  -1   9   1    3.70    0.63
   0 -10   1   26.95    1.12
   0  10  -1   27.79    1.31
   0   9  -1    0.08    0.36
   0  -9   1    0.45    0.37
   0   9  -1    0.17    0.26
   0   8  -1    2.64    0.35
   0  -8   1    3.10    0.42
   0  -7   1   79.81    1.63
   0  -7   1   78.37    1.59
   0   7  -1   78.66    1.42
   0  -6   1   24.48    0.79
   0   6  -1   25.26    0.69
   0  -6   1   25.70    0.80
   0   5  -1    5.94    0.34
   0  -5   1    6.19    0.39
   0  -5   1    5.33    0.41
   0  -4   1  460.82    5.10
   0   4  -1  464.55    4.74
   0  -4   1  468.33    5.06
   0   3  -1  451.76    4.50
   0  -3   1  444.95    4.82
   0  -3   1  454.79    4.78
   0  -2   1  353.79    3.74
   0   2  -1  356.62    3.55
   0  -2   1  360.55    3.80
   0   1  -1 3385.96   31.78
   0  -1   1 3263.63   33.52
   0  -1   1 3415.92   33.69
   0  -1  -1 1113.60   11.17
   0   1   1 1141.39   11.29
   0   2   1   72.15    0.85
   0   3   1   48.01    0.87
   0  -3  -1   48.06    0.84
   0   3   1   47.90    0.70
   0  -4  -1   67.95    1.17
   0   4   1   66.86    0.96
   0   4   1   66.36    1.21
   0   5   1  135.45    1.71
   0   5   1  132.17    2.06
   0  -5  -1  132.43    1.96
   0   6   1   19.35    0.57
   0   6   1   20.27    0.76
   0  -6  -1   20.01    0.73
   0  -7  -1   76.42    1.57
   0   7   1   75.67    1.67
   0   7   1   75.13    1.31
   0   8   1    7.28    0.61
   0   8   1    7.10    0.44
   0  -8  -1    7.89    0.58
   0   9   1    0.03    0.39
   0  -9  -1    0.15    0.33
   0 -10  -1   20.10    1.00
   0  10   1   21.15    1.13
   1  -9   1    9.92    0.72
  -1   9  -1   10.49    0.81
   1  -8   1    8.52    0.62
  -1   8  -1    9.22    0.73
  -1   7  -1  132.58    2.52
   1  -7   1  130.31    2.22
  -1   7  -1  132.84    1.99
   1  -6   1    2.68    0.33
  -1   6  -1    2.13    0.26
   1  -6   1    2.13    0.34
   1  -5   1    9.39    0.48
  -1   5  -1    8.70    0.39
   1  -5   1    9.21    0.49
   1  -4   1  487.42    5.51
   1  -4   1  497.18    5.38
  -1   4  -1  491.44    5.01
   1  -3   1  437.31    4.66
  -1   3  -1  430.65    4.36
   1  -3   1  434.99    4.77
  -1   2  -1  312.92    3.15
   1  -2   1  308.63    3.42
   1  -2   1  310.62    3.32
   1  -1   1   61.94    0.85
   1  -1   1   62.34    0.81
  -1   1  -1   60.74    0.77
   1   0   1  315.65    3.06
   1   0   1  310.18    3.27
   1   0   1  314.73    3.20
   1   1   1  599.09    5.70
  -1  -1  -1  606.86    6.10
   1   2   1  241.97    2.43
  -1  -2  -1  241.35    2.68
   1   3   1  158.94    1.76
  -1  -3  -1  160.76    2.01
  -1  -3  -1  161.88    1.86
   1   4   1   69.09    1.00
  -1  -4  -1   70.42    1.19
  -1  -4  -1   67.67    1.06
   1   5   1   26.75    0.61
  -1  -5  -1   26.17    0.77
   1   6   1    0.49    0.17
   1   6   1    0.03    0.16
  -1  -6  -1    0.39    0.26
   1   7   1    0.81    0.27
   1   7   1    0.81    0.21
  -1  -7  -1    1.51    0.34
   1   8   1    3.24    0.43
  -1  -8  -1    3.10    0.42
   1   8   1    3.10    0.32
   1   9   1    0.95    0.28
   1   9   1    1.20    0.39
  -1  -9  -1    1.13    0.37
  -1 -10  -1    0.77    0.38
   1  10   1    0.78    0.44
  -2   8  -1    1.55    0.48
   2  -8   1    1.73    0.41
  -2   7  -1   42.97    1.44
   2  -7   1   43.86    1.22
  -2   6  -1   86.19    1.94
   2  -6   1   86.75    1.69
   2  -5   1   34.96    0.93
  -2   5  -1   35.85    1.09
  -2   5  -1   35.56    0.79
   2  -4   1   18.63    0.62
  -2   4  -1   18.77    0.51
   2  -3   1  163.31    2.23
   2  -3   1  161.39    2.10
  -2   3  -1  159.73    1.89
  -2   2  -1    2.57    0.16
   2  -2   1    2.73    0.22
   2  -1   1   55.96    0.87
  -2   1  -1   54.53    0.74
   2  -1   1   54.51    0.83
  -2   0  -1   -0.57    0.09
   2   0   1    0.29    0.09
  -2  -1  -1 2144.98   20.60
   2   1   1 2073.25   19.60
  -2  -2  -1    3.45    0.22
   2   3   1   48.03    0.72
  -2  -3  -1   48.54    0.91
  -2  -3  -1   49.01    0.65
  -2  -4  -1  231.23    2.62
  -2  -4  -1  239.67    2.97
   2   4   1  237.37    2.58
  -2  -5  -1    2.37    0.21
   2   5   1    2.00    0.20
  -2  -5  -1    2.69    0.32
  -2  -6  -1    6.04    0.35
  -2  -6  -1    5.55    0.44
   2   6   1    6.10    0.34
  -2  -7  -1   80.83    1.68
   2   7   1   82.75    1.38
   2   8   1    0.02    0.23
  -2  -8  -1    0.23    0.30
   2   8   1    0.09    0.18
   2   9   1    0.16    0.22
   2   9   1   -0.02    0.28
  -2  -9  -1   -0.05    0.35
   2  10   1    4.63    0.43
  -2 -10  -1    3.57    0.54
   2  11   1    0.62    0.28
   3  -8   1   38.53    1.28
  -3   8  -1   39.80    1.55
  -3   7  -1   10.57    0.77
   3  -7   1   10.48    0.68
  -3   6  -1   31.77    1.18
   3  -6   1   31.74    1.00
  -3   5  -1   12.96    0.73
   3  -5   1   13.95    0.62
   3  -4   1    0.41    0.19
  -3   4  -1    0.44    0.19
   3  -3   1    0.43    0.17
  -3   3  -1    0.24    0.21
  -3   3  -1    1.07    0.17
  -3   2  -1   79.09    1.05
  -3   2  -1   78.40    1.40
   3  -2   1   76.67    1.25
   3  -1   1   97.47    1.39
  -3   1  -1   96.83    1.48
  -3   0  -1  404.33    4.35
   3   0   1  402.59    4.28
   3   0   1  402.78    3.92
  -3  -1  -1  346.06    3.90
  -3  -1  -1  337.11    3.59
   3   1   1  340.31    3.36
  -3  -2  -1   37.81    0.82
   3   2   1   37.84    0.59
  -3  -3  -1    7.11    0.37
   3   3   1    7.76    0.27
  -3  -4  -1  463.60    5.19
  -3  -4  -1  458.17    4.68
   3   4   1  443.43    4.58
  -3  -5  -1    4.46    0.39
  -3  -5  -1    5.13    0.24
   3   5   1    5.30    0.30
  -3  -6  -1   17.82    0.74
   3   6   1   18.47    0.56
  -3  -6  -1   18.92    0.53
  -3  -7  -1  219.51    2.80
   3   7   1  221.08    2.76
  -3  -7  -1  225.13    3.27
  -3  -8  -1    3.92    0.50
   3   8   1    4.12    0.36
  -3  -9  -1   78.44    1.85
   3   9   1   77.67    1.51
   3  10   1    0.19    0.21
  -3 -10  -1    0.44    0.41
  -3 -11  -1   29.36    1.28
   3  11   1   29.57    0.99
   4  -7   1   27.28    1.06
  -4   7  -1   25.31    1.17
  -4   6  -1   27.04    1.15
   4  -6   1   29.71    1.04
   4  -5   1    0.59    0.26
  -4   5  -1    0.36    0.33
   4  -4   1   41.56    1.07
  -4   4  -1   42.51    1.25
  -4   3  -1   26.23    0.90
   4  -3   1   26.54    0.78
  -4   2  -1    0.56    0.19
   4  -2   1    0.42    0.18
   4  -1   1    0.29    0.14
  -4   1  -1    0.32    0.10
  -4   1  -1    0.23    0.16
   4  -1   1    0.27    0.12
  -4   0  -1   10.85    0.41
   4   0   1   11.27    0.30
   4   0   1   10.94    0.43
   4   1   1    0.12    0.09
  -4  -1  -1    0.11    0.11
  -4  -2  -1   13.81    0.55
   4   2   1   13.28    0.35
  -4  -2  -1   14.10    0.33
   4   3   1   20.03    0.46
  -4  -3  -1   19.71    0.67
   4   4   1  162.91    1.94
  -4  -4  -1  161.38    2.39
  -4  -4  -1  161.12    1.78
  -4  -5  -1   36.38    1.01
   4   5   1   38.22    0.75
  -4  -6  -1    9.71    0.59
   4   6   1   11.72    0.44
  -4  -7  -1    2.01    0.40
   4   7   1    2.94    0.29
  -4  -8  -1  197.01    3.19
   4   8   1  200.22    2.68
   4   9   1    1.92    0.30
  -4  -9  -1    1.58    0.45
  -4 -10  -1   24.41    1.12
   4  10   1   23.02    0.83
  -4 -11  -1   81.34    2.13
   4  11   1   77.45    1.66
  -5   6  -1    7.73    0.62
   5  -6   1    7.97    0.62
   5  -5   1   21.50    0.90
  -5   5  -1   22.69    1.03
  -5   4  -1    0.87    0.33
   5  -4   1    0.51    0.24
  -5   3  -1   16.82    0.79
   5  -3   1   16.32    0.69
  -5   2  -1   86.00    1.68
   5  -2   1   83.35    1.53
   5  -1   1    3.01    0.29
  -5   1  -1    3.83    0.35
  -5   0  -1   23.85    0.69
  -5  -1  -1    3.34    0.26
   5   1   1    3.46    0.22
  -5  -2  -1    0.74    0.14
  -5  -2  -1    0.64    0.22
   5   2   1    0.48    0.12
   5   3   1  162.49    1.91
  -5  -3  -1  159.81    2.51
   5   4   1   36.10    0.71
  -5  -4  -1   34.43    1.01
  -5  -5  -1   91.01    1.79
   5   5   1   89.39    1.34
  -5  -6  -1    2.74    0.39
   5   6   1    1.68    0.22
  -5  -7  -1   93.95    2.00
   5   7   1   96.24    1.55
  -5  -8  -1   86.01    1.99
   5   8   1   84.25    1.49
  -5  -9  -1   11.29    0.82
   5   9   1   11.24    0.56
  -5 -10  -1    4.79    0.65
   5  10   1    5.90    0.46
   5  11   1  109.47    2.08
  -5 -11  -1  107.33    2.57
   6  -5   1   18.35    0.90
  -6   5  -1   18.28    0.95
   6  -4   1   10.42    0.68
  -6   4  -1    9.52    0.69
  -6   3  -1    4.97    0.52
   6  -3   1    4.29    0.43
   6  -2   1    8.67    0.53
  -6   2  -1    8.15    0.57
   6  -1   1   11.67    0.59
  -6   1  -1   10.95    0.58
  -6   0  -1   -0.06    0.17
  -6  -2  -1   21.08    0.84
  -6  -3  -1   38.92    1.17
   6   3   1   39.76    0.75
   6   4   1  211.13    2.48
  -6  -4  -1  212.49    3.25
   6   5   1    0.77    0.18
  -6  -5  -1    1.01    0.32
  -6  -6  -1    6.68    0.57
   6   6   1    6.88    0.37
  -6  -7  -1    0.30    0.33
   6   7   1    0.34    0.20
   6   8   1  556.44    6.06
  -6  -8  -1  561.57    7.09
  -6  -9  -1   33.09    1.34
   6   9   1   34.04    0.97
   6  10   1    8.79    0.56
  -6 -10  -1    8.95    0.83
  -6 -11  -1   99.04    2.51
  -7   4  -1    2.74    0.47
   7  -3   1    1.33    0.38
  -7   3  -1    1.26    0.40
  -7   2  -1   14.97    0.82
  -7  -1  -1    1.16    0.37
  -7  -2  -1    3.72    0.49
  -7  -3  -1   20.07    0.93
  -7  -4  -1   27.89    1.10
   7   5   1  146.94    1.98
  -7  -5  -1  145.90    2.75
   7   6   1   43.39    0.94
  -7  -6  -1   40.30    1.36
   7   7   1    1.23    0.25
  -7  -7  -1    1.10    0.39
  -7  -8  -1  180.14    3.31
   7   8   1  180.73    2.55
   7   9   1   46.37    1.18
  -7  -9  -1   45.86    1.63
   7  10   1   -0.08    0.25
  -7 -10  -1   -0.59    0.40
  -8  -1  -1   31.23    1.27
  -8  -2  -1    1.68    0.42
  -8  -3  -1    7.52    0.69
  -8  -4  -1    8.23    0.73
  -8  -5  -1    0.41    0.34
  -8  -6  -1    2.49    0.53
  -8  -7  -1    1.59    0.49
   8   7   1    1.73    0.31
   8   8   1  372.50    4.44
  -8  -8  -1  377.04    5.60
   8   9   1  157.97    2.47
  -8  -9  -1  155.77    3.27
   8  10   1    6.54    0.54
  -9   0  -1    4.55    0.67
  -9  -1  -1    0.66    0.30
  -9  -2  -1    1.07    0.36
  -9  -3  -1    0.90    0.36
  -9  -4  -1    7.59    0.77
  -9  -5  -1   53.52    1.81
  -9  -6  -1   59.73    1.94
  -9  -7  -1    8.69    0.85
  -9  -8  -1   87.66    2.40
 -10  -4  -1    1.49    0.58
 -10  -5  -1    5.64    0.80
  -9  -7   2    5.93    0.77
  -9  -6   2    0.54    0.47
  -9  -5   2   11.47    0.96
  -9  -4   2    0.65    0.52
  -9  -3   2    4.95    0.71
  -9  -2   2   25.41    1.29
  -8  -9   2   16.32    1.09
  -8  -8   2    1.77    0.58
  -8  -7   2    6.46    0.76
  -8  -6   2    0.07    0.47
  -8  -5   2    4.84    0.68
  -8  -4   2    2.33    0.57
  -8  -3   2    1.04    0.52
  -8  -2   2  529.32    7.05
  -8  -1   2    8.28    0.81
  -8   0   2   -0.16    0.39
   7  10  -2    1.01    0.35
  -7 -10   2    0.63    0.54
   7   9  -2   52.94    1.27
  -7  -9   2   51.30    1.75
  -7  -8   2   25.90    1.22
   7   8  -2   25.68    0.82
  -7  -7   2    4.29    0.62
  -7  -6   2    1.37    0.42
  -7  -5   2  119.57    2.48
  -7  -4   2    0.37    0.36
  -7  -3   2   20.66    1.02
  -7  -2   2    5.02    0.57
  -7  -1   2   70.35    1.84
  -7   0   2   12.75    0.73
  -7   1   2  188.25    3.08
  -7   2   2    4.40    0.54
   7  -3  -2    0.10    0.22
  -7   3   2    0.27    0.28
   6  10  -2    1.15    0.32
  -6 -10   2    1.01    0.54
   6   9  -2   22.59    0.84
  -6  -9   2   22.17    1.14
  -6  -8   2   26.43    1.13
   6   8  -2   26.57    0.83
   6   7  -2   33.57    0.89
  -6  -7   2   34.13    1.25
  -6  -6   2    5.01    0.55
   6   6  -2    5.74    0.37
   6   5  -2    1.05    0.21
  -6  -5   2    1.57    0.38
  -6  -4   2   52.56    1.43
  -6  -3   2    4.31    0.53
  -6  -2   2 2318.40   23.13
  -6  -2   2 2278.32   23.41
  -6  -1   2  293.07    3.78
  -6  -1   2  290.11    4.16
  -6   0   2    0.66    0.23
  -6   1   2   19.42    0.83
   6  -2  -2    6.71    0.48
  -6   2   2    7.64    0.58
   6  -3  -2    8.88    0.56
  -6   3   2    9.50    0.69
   6  -4  -2    0.83    0.27
  -6   4   2    0.08    0.27
   5  10  -2   21.03    0.84
  -5 -10   2   21.82    1.15
  -5  -9   2   32.29    1.26
   5   9  -2   29.21    0.94
  -5  -8   2   -0.12    0.37
   5   8  -2    0.27    0.22
  -5  -7   2    0.67    0.33
   5   7  -2    0.56    0.21
  -5  -6   2   24.52    0.94
   5   6  -2   23.34    0.66
   5   5  -2  616.74    6.27
  -5  -5   2  623.69    7.22
  -5  -4   2  118.58    2.13
   5   4  -2  119.93    1.56
  -5  -4   2  118.47    1.77
  -5  -3   2    3.12    0.30
  -5  -3   2    3.71    0.41
   5   3  -2    3.94    0.25
  -5  -2   2   32.90    0.84
  -5  -2   2   31.56    0.99
  -5  -1   2   14.82    0.58
  -5   0   2    0.35    0.21
  -5   1   2  119.83    2.04
   5  -1  -2  119.23    1.88
   5  -2  -2    6.69    0.44
  -5   2   2    6.80    0.51
   5  -3  -2   79.17    1.60
  -5   3   2   78.53    1.79
  -5   4   2    2.07    0.38
   5  -4  -2    1.84    0.34
   5  -5  -2   11.67    0.66
  -5   5   2   10.88    0.75
  -5   6   2    5.63    0.68
   5  -6  -2    5.91    0.60
  -4 -11   2    7.24    0.84
   4  10  -2    2.81    0.38
  -4 -10   2    2.69    0.59
  -4  -9   2   15.91    0.93
   4   9  -2   15.85    0.71
  -4  -8   2   61.79    1.59
   4   8  -2   60.49    1.30
  -4  -7   2   -0.12    0.28
   4   7  -2    0.12    0.18
   4   6  -2    4.18    0.32
  -4  -6   2    2.95    0.38
  -4  -6   2    3.56    0.33
  -4  -5   2   93.90    1.77
   4   5  -2   90.88    1.38
  -4  -5   2   95.55    1.47
   4   4  -2  168.79    2.01
  -4  -4   2  163.70    2.48
  -4  -4   2  167.92    2.18
  -4  -3   2    5.89    0.34
   4   3  -2    6.05    0.27
  -4  -3   2    5.27    0.42
   4   2  -2 2289.91   21.29
  -4  -2   2 2330.45   22.97
  -4  -2   2 2316.37   22.96
  -4  -1   2 1157.80   11.89
  -4   0   2  102.25    1.65
  -4   1   2   29.31    0.83
   4  -1  -2   30.88    0.76
  -4   2   2   54.90    1.26
   4  -2  -2   55.60    1.14
  -4   3   2    3.85    0.41
   4  -3  -2    3.58    0.34
  -4   4   2   53.37    1.44
   4  -4  -2   53.07    1.25
   4  -5  -2   21.12    0.83
  -4   5   2   21.00    0.97
   4  -6  -2   44.07    1.27
  -4   6   2   42.21    1.46
  -4   7   2    0.18    0.36
   4  -7  -2    0.22    0.27
   3  10  -2    1.00    0.30
  -3 -10   2    0.55    0.47
  -3  -9   2    1.48    0.44
   3   9  -2    2.13    0.35
   3   8  -2   71.23    1.42
  -3  -8   2   71.88    1.66
  -3  -8   2   74.53    1.50
  -3  -7   2    1.42    0.35
   3   7  -2    1.07    0.22
  -3  -6   2   29.98    0.95
   3   6  -2   33.51    0.80
  -3  -6   2   30.42    0.79
  -3  -5   2  609.72    6.86
  -3  -5   2  613.83    6.58
   3   5  -2  620.04    6.25
  -3  -4   2  610.89    6.52
  -3  -4   2  621.17    6.75
   3   4  -2  616.23    6.13
  -3  -3   2  107.31    1.68
   3   3  -2  109.64    1.37
  -3  -3   2  108.68    1.53
  -3  -2   2    7.76    0.42
   3   2  -2    7.69    0.24
  -3  -2   2    8.36    0.34
  -3  -1   2    7.78    0.39
   3   1  -2    8.22    0.21
  -3  -1   2    8.76    0.36
  -3   0   2  170.59    2.23
   3   0  -2  172.35    2.10
  -3   1   2   46.79    0.99
   3  -1  -2   48.63    0.90
   3  -2  -2  106.65    1.59
  -3   2   2  105.08    1.75
   3  -3  -2  145.92    2.09
  -3   3   2  148.12    2.33
  -3   4   2    5.44    0.45
   3  -4  -2    6.81    0.42
  -3   5   2    2.03    0.38
   3  -5  -2    1.62    0.30
  -3   6   2    5.33    0.59
   3  -6  -2    5.74    0.48
  -3   7   2    0.77    0.44
   3  -7  -2    0.43    0.27
  -2 -10   2   49.72    1.44
  -2 -10   2   49.50    1.50
   2  10  -2   49.24    1.32
  -2  -9   2    0.77    0.34
   2   9  -2    0.95    0.30
  -2  -9   2    1.10    0.37
  -2  -8   2   36.26    1.15
  -2  -8   2   36.87    1.05
   2   8  -2   38.20    1.01
  -2  -7   2   44.22    1.08
   2   7  -2   44.45    1.03
  -2  -7   2   44.40    1.17
  -2  -6   2   25.95    0.74
   2   6  -2   26.08    0.71
  -2  -6   2   25.18    0.84
   2   5  -2  181.12    2.24
  -2  -5   2  173.99    2.48
  -2  -5   2  176.24    2.33
  -2  -4   2  256.11    3.02
  -2  -4   2  260.76    3.19
   2   4  -2  256.38    2.87
  -2  -3   2    9.57    0.35
  -2  -3   2    9.82    0.41
   2   3  -2    9.87    0.33
  -2  -2   2   16.29    0.43
   2   2  -2   16.83    0.37
  -2  -2   2   15.89    0.47
   2   1  -2  814.55    7.66
  -2  -1   2  811.61    8.32
  -2  -1   2  819.89    8.27
  -2   0   2 1552.21   15.51
   2   0  -2 1554.03   15.15
  -2   1   2    1.85    0.19
   2  -1  -2    1.76    0.16
  -2   2   2    4.58    0.13
   2  -2  -2    5.24    0.28
  -2   2   2    4.52    0.31
   2  -3  -2  234.70    2.85
  -2   3   2  237.41    3.09
  -2   3   2  237.20    2.38
   2  -4  -2   39.62    0.92
  -2   4   2   38.18    1.03
   2  -5  -2    0.04    0.17
  -2   5   2    0.43    0.22
  -2   6   2   40.25    1.26
   2  -6  -2   42.66    1.13
   2  -7  -2    2.25    0.36
  -2   7   2    2.63    0.46
  -2   8   2   -0.08    0.36
   2  -8  -2    0.44    0.25
   1  10  -2   60.35    1.46
  -1 -10   2   61.12    1.69
  -1  -9   2    8.23    0.60
  -1  -9   2    7.10    0.63
   1   9  -2    8.90    0.54
  -1  -8   2   30.07    1.00
  -1  -8   2   29.87    1.00
   1   8  -2   28.28    0.88
  -1  -7   2   35.75    1.02
  -1  -7   2   35.85    1.00
   1   7  -2   34.64    0.90
  -1  -6   2    8.76    0.48
  -1  -6   2    8.65    0.54
   1   6  -2    8.24    0.42
  -1  -5   2    1.57    0.29
  -1  -5   2    1.56    0.24
   1   5  -2    1.39    0.20
  -1  -4   2  248.89    3.00
   1   4  -2  255.87    2.84
  -1  -4   2  249.13    3.03
  -1  -3   2    8.19    0.32
  -1  -3   2    9.56    0.38
   1   3  -2    8.73    0.31
  -1  -2   2  367.56    3.89
   1   2  -2  365.58    3.67
  -1  -2   2  366.67    3.94
  -1  -1   2   85.83    1.15
   1   1  -2   85.77    1.01
   1   0  -2 1304.17   12.72
  -1   0   2 1300.65   12.24
   1   0  -2 1298.78   12.26
  -1   0   2 1303.71   12.98
   1  -1  -2  112.93    1.34
  -1   1   2  112.53    1.48
   1  -2  -2   87.25    1.18
  -1   2   2   84.78    0.95
  -1   2   2   86.58    1.31
   1  -3  -2  169.85    2.13
  -1   3   2  168.28    2.28
  -1   3   2  166.06    1.79
  -1   4   2   49.31    0.76
   1  -4  -2   48.31    0.97
  -1   4   2   49.81    1.10
  -1   5   2    1.27    0.18
   1  -5  -2    1.55    0.25
  -1   5   2    1.19    0.27
  -1   6   2   72.32    1.59
   1  -6  -2   71.80    1.45
   1  -7  -2    1.65    0.34
  -1   7   2    2.07    0.39
  -1   8   2   35.72    1.29
   1  -8  -2   38.04    1.17
   1  -9  -2   10.17    0.67
  -1   9   2   10.89    0.84
   0  10  -2  355.56    5.49
   0 -10   2  351.10    4.95
   0   9  -2    6.29    0.50
   0  -9   2    5.76    0.60
   0  -8   2   44.77    1.28
   0  -8   2   44.54    1.24
   0   8  -2   44.87    1.13
   0   7  -2   61.85    1.27
   0  -7   2   61.84    1.44
   0  -7   2   64.68    1.40
   0  -6   2    5.26    0.41
   0  -6   2    4.82    0.41
   0   6  -2    4.77    0.34
   0  -5   2   52.03    1.10
   0  -5   2   51.78    1.07
   0   5  -2   51.05    0.99
   0  -4   2   70.05    1.22
   0   4  -2   68.64    1.11
   0  -4   2   71.25    1.19
   0   3  -2    0.23    0.10
   0  -3   2    0.02    0.12
   0  -3   2    0.32    0.13
   0  -2   2   37.23    0.62
   0  -2   2   36.84    0.66
   0   2  -2   36.51    0.62
   0   1  -2    3.05    0.15
   0  -1   2    3.44    0.18
   0  -1   2    3.14    0.15
   0  -1   2    3.01    0.18
   0   0   2  607.60    5.78
   0   0   2  613.92    6.22
   0   1   2  261.97    2.83
   0  -1  -2  263.05    2.71
   0   1   2  261.35    2.57
   0   2   2   83.71    1.17
   0  -2  -2   83.96    1.10
   0   2   2   83.99    0.96
   0   3   2    0.11    0.17
   0  -3  -2   -0.85    0.20
   0   3   2   -0.79    0.21
   0   4   2   50.25    1.02
   0  -4  -2   51.98    0.98
   0   4   2   52.72    0.80
   0   5   2   24.67    0.75
   0   5   2   23.83    0.56
   0  -5  -2   24.27    0.72
   0   6   2    1.79    0.31
   0   6   2    1.78    0.23
   0  -6  -2    2.40    0.33
   0   7   2   19.31    0.60
   0   7   2   18.79    0.81
   0  -7  -2   18.53    0.77
   0   8   2    2.33    0.45
   0  -8  -2    1.58    0.35
   0   9   2    1.64    0.49
   0  -9  -2    1.26    0.38
   0  10   2   36.52    1.42
  -1   9  -2   35.32    1.43
   1  -9   2   36.58    1.25
  -1   8  -2    0.83    0.39
   1  -8   2    1.41    0.36
  -1   8  -2    1.13    0.32
  -1   7  -2   34.96    0.93
   1  -7   2   34.99    1.03
   1  -7   2   33.48    1.09
   1  -6   2   77.77    1.60
   1  -6   2   76.16    1.48
  -1   6  -2   78.76    1.38
   1  -5   2    9.33    0.49
  -1   5  -2    9.57    0.42
   1  -5   2    9.04    0.47
   1  -4   2    4.90    0.34
  -1   4  -2    5.61    0.31
   1  -4   2    5.83    0.36
  -1   3  -2  442.08    4.56
   1  -3   2  445.36    4.76
   1  -3   2  454.02    4.95
  -1   2  -2   61.02    0.90
   1  -2   2   61.73    0.90
   1  -2   2   63.42    1.00
   1  -1   2  227.07    2.53
   1  -1   2  227.35    2.40
   1  -1   2  228.83    2.35
   1   0   2  404.01    4.24
   1   0   2  413.24    3.99
  -1  -1  -2   26.78    0.44
  -1  -2  -2  245.16    2.70
   1   2   2  245.45    2.63
   1   2   2  245.71    2.48
  -1  -3  -2  770.77    7.91
   1   3   2  766.43    7.37
   1   3   2  787.60    7.91
   1   4   2   15.19    0.47
  -1  -4  -2   15.40    0.53
   1   4   2   16.15    0.40
  -1  -5  -2    2.38    0.28
   1   5   2    1.43    0.21
   1   5   2    1.73    0.19
   1   6   2  300.00    3.81
   1   6   2  302.92    3.37
  -1  -6  -2  303.54    3.82
  -1  -7  -2   77.76    1.60
   1   7   2   73.67    1.28
   1   7   2   79.12    1.60
  -1  -8  -2  110.78    2.10
   1   8   2  114.61    1.79
   1   8   2  113.78    2.15
  -1  -9  -2    2.81    0.46
   1   9   2    3.57    0.37
   1   9   2    2.87    0.47
   1  10   2   78.23    2.00
  -1 -10  -2   80.75    1.97
   2  -8   2   24.48    0.99
  -2   8  -2   24.08    1.17
   2  -7   2   18.04    0.80
  -2   7  -2   18.24    0.95
   2  -6   2   56.93    1.31
  -2   6  -2   54.74    1.13
   2  -6   2   57.47    1.43
   2  -5   2  116.00    2.01
   2  -5   2  116.50    1.88
  -2   5  -2  114.44    1.70
   2  -4   2    0.76    0.21
  -2   4  -2    0.71    0.18
   2  -4   2    0.65    0.22
   2  -3   2   40.70    0.90
   2  -3   2   39.62    0.82
  -2   3  -2   40.51    0.77
  -2   2  -2   77.42    1.10
   2  -2   2   78.10    1.23
   2  -2   2   77.19    1.13
   2  -1   2   56.04    0.79
   2  -1   2   56.11    0.89
   2  -1   2   55.90    0.83
   2   0   2 1009.66    9.89
   2   0   2  987.85   10.03
   2   0   2 1015.49    9.44
   2   1   2   11.32    0.27
  -2  -1  -2   11.04    0.33
  -2  -2  -2  158.42    1.94
   2   2   2  156.03    1.71
  -2  -3  -2 1413.85   13.99
   2   3   2 1408.52   13.11
   2   3   2 1389.24   13.97
   2   4   2   61.39    0.94
  -2  -4  -2   62.07    1.16
   2   4   2   61.66    0.93
   2   5   2    5.02    0.29
   2   5   2    5.40    0.27
  -2  -5  -2    5.44    0.42
   2   6   2   18.74    0.62
   2   6   2   17.40    0.54
  -2  -6  -2   18.59    0.72
   2   7   2  555.88    6.40
  -2  -7  -2  568.32    6.56
   2   7   2  565.94    5.90
   2   8   2   32.76    0.99
  -2  -8  -2   30.66    1.05
   2   8   2   30.50    0.84
  -2  -9  -2   20.03    0.92
   2   9   2   20.57    0.73
  -2 -10  -2  153.98    2.85
   2  10   2  156.10    2.41
   2  11   2   18.24    0.80
   3  -8   2    2.24    0.44
  -3   8  -2    2.01    0.57
  -3   7  -2    5.87    0.60
   3  -7   2    6.08    0.55
  -3   6  -2   13.65    0.79
   3  -6   2   13.44    0.66
  -3   5  -2   11.68    0.70
   3  -5   2   11.65    0.57
  -3   4  -2    6.62    0.37
   3  -4   2    6.60    0.41
  -3   3  -2    7.39    0.35
   3  -3   2    6.09    0.43
   3  -3   2    7.68    0.40
   3  -2   2   12.16    0.44
   3  -2   2   11.25    0.47
  -3   2  -2   11.68    0.38
   3  -1   2   16.89    0.48
   3  -1   2   16.98    0.41
   3  -1   2   16.99    0.48
   3   0   2  112.56    1.35
   3   0   2  115.03    1.46
   3   0   2  114.11    1.47
   3   1   2    4.29    0.20
  -3  -1  -2    4.26    0.28
  -3  -1  -2    4.13    0.17
   3   2   2  267.45    2.79
  -3  -2  -2  270.47    3.19
   3   3   2   70.32    0.98
  -3  -3  -2   70.11    1.22
   3   4   2  443.02    4.56
   3   4   2  435.20    4.48
  -3  -4  -2  446.82    5.05
  -3  -5  -2   43.60    1.07
   3   5   2   44.00    0.82
   3   5   2   45.67    0.77
   3   6   2   35.97    0.77
   3   6   2   36.71    0.79
  -3  -6  -2   35.26    1.02
  -3  -7  -2  268.25    3.68
   3   7   2  263.34    3.15
   3   8   2   12.71    0.54
  -3  -8  -2   12.97    0.77
   3   9   2   16.38    0.65
  -3  -9  -2   16.73    0.89
   3  10   2  145.45    2.36
  -3 -10  -2  153.35    2.86
  -3 -11  -2   32.65    1.36
   3  11   2   34.44    1.05
  -4   7  -2    0.91    0.37
   4  -7   2   -0.04    0.28
  -4   6  -2   42.47    1.47
   4  -6   2   41.45    1.24
  -4   5  -2    0.22    0.28
   4  -5   2    0.17    0.23
  -4   4  -2    0.55    0.25
   4  -4   2    0.78    0.25
  -4   3  -2    9.64    0.56
   4  -3   2    9.92    0.48
  -4   2  -2   34.26    0.93
  -4   2  -2   34.80    0.71
   4  -2   2   34.45    0.84
   4  -1   2    4.71    0.25
   4  -1   2    5.02    0.32
  -4   1  -2    4.58    0.34
  -4   0  -2  365.60    4.13
   4   0   2  367.79    3.71
   4   1   2   19.37    0.44
  -4  -1  -2   20.18    0.47
   4   2   2  273.08    2.87
  -4  -2  -2  271.03    3.39
   4   3   2  253.63    2.74
  -4  -3  -2  252.64    3.24
  -4  -4  -2    6.67    0.43
   4   4   2    7.17    0.31
  -4  -5  -2   38.01    1.03
   4   5   2   38.42    0.78
   4   6   2    0.33    0.17
  -4  -6  -2    0.05    0.22
   4   7   2 1095.26   10.80
  -4  -7  -2 1101.64   11.88
  -4  -8  -2  373.24    4.96
   4   8   2  366.46    4.28
  -4  -9  -2    1.99    0.46
   4   9   2    2.31    0.33
  -4 -10  -2  103.36    2.34
   4  10   2  101.42    1.87
   4  11   2   21.70    0.83
  -4 -11  -2   20.59    1.11
  -5   6  -2    2.81    0.45
   5  -6   2    2.48    0.42
  -5   5  -2    6.03    0.60
   5  -5   2    4.75    0.50
   5  -4   2    3.76    0.40
  -5   4  -2    3.09    0.46
   5  -3   2  202.72    2.90
  -5   3  -2  203.82    3.18
   5  -2   2    5.63    0.41
  -5   2  -2    4.93    0.43
   5  -1   2   75.22    1.36
  -5   1  -2   76.24    1.44
   5   0   2   15.35    0.42
  -5   0  -2   15.49    0.55
   5   1   2    1.16    0.17
  -5  -1  -2    1.23    0.17
  -5  -2  -2   -0.09    0.15
   5   2   2    0.08    0.12
  -5  -3  -2  136.99    2.25
   5   3   2  138.60    1.72
   5   4   2  352.87    3.79
  -5  -4  -2  360.07    4.51
   5   5   2  203.16    2.46
  -5  -5  -2  204.64    3.02
  -5  -6  -2    5.47    0.48
   5   6   2    6.01    0.35
  -5  -7  -2  241.36    3.62
   5   7   2  241.28    2.99
  -5  -8  -2  169.32    2.96
   5   8   2  160.60    2.33
   5   9   2    4.10    0.39
  -5  -9  -2    3.72    0.56
  -5 -10  -2   39.05    1.44
   5  10   2   41.82    1.13
  -5 -11  -2   82.10    2.17
   5  11   2   78.33    1.71
   6  -5   2   10.13    0.71
  -6   5  -2   11.67    0.77
   6  -4   2    3.45    0.45
  -6   4  -2    3.48    0.50
   6  -3   2    5.42    0.47
  -6   3  -2    5.44    0.54
  -6   2  -2    3.55    0.44
   6  -2   2    3.05    0.36
  -6   1  -2    3.59    0.38
  -6   0  -2   25.97    0.78
  -6  -1  -2   53.31    1.38
  -6  -2  -2   16.50    0.74
   6   2   2   17.26    0.49
  -6  -3  -2    4.59    0.44
   6   3   2    4.42    0.30
  -6  -4  -2    0.00    0.19
   6   4   2    0.19    0.16
   6   5   2    2.05    0.24
  -6  -5  -2    1.73    0.33
  -6  -6  -2    3.28    0.45
   6   6   2    2.83    0.27
   6   7   2  348.69    4.04
  -6  -7  -2  349.10    4.85
   6   8   2  717.02    7.60
  -6  -8  -2  732.96    8.70
  -6  -9  -2   47.48    1.59
   6   9   2   51.09    1.21
   6  10   2   16.22    0.74
  -6 -10  -2   16.65    1.02
  -6 -11  -2    1.05    0.56
   6  11   2    2.06    0.39
  -7   4  -2   -0.22    0.27
  -7   3  -2  193.82    3.32
   7  -3   2  194.76    3.08
  -7  -1  -2    0.35    0.32
  -7  -2  -2    0.09    0.27
  -7  -3  -2    0.46    0.30
   7   4   2   74.64    1.24
  -7  -4  -2   71.41    1.79
  -7  -5  -2  298.83    4.40
   7   5   2  305.90    3.50
  -7  -6  -2    2.53    0.46
   7   6   2    1.86    0.26
  -7  -7  -2   79.05    1.95
   7   7   2   79.90    1.44
  -7  -8  -2    0.36    0.36
   7   8   2    0.46    0.25
   7   9   2    4.60    0.45
  -7  -9  -2    4.47    0.66
   7  10   2    2.82    0.40
  -7 -10  -2    3.86    0.66
  -8  -1  -2  104.68    2.38
  -8  -2  -2  196.27    3.47
  -8  -3  -2    0.76    0.38
  -8  -4  -2   12.21    0.84
  -8  -5  -2    0.47    0.37
  -8  -6  -2   11.03    0.79
  -8  -7  -2    5.96    0.65
   8   7   2    5.09    0.42
   8   8   2  276.82    3.54
  -8  -8  -2  276.30    4.53
   8   9   2   51.05    1.27
  -8  -9  -2   51.28    1.77
   8  10   2    0.22    0.27
  -8 -10  -2    0.22    0.52
  -9   0  -2    9.54    0.83
  -9  -1  -2    2.04    0.44
  -9  -2  -2   10.95    0.80
  -9  -3  -2    9.39    0.81
  -9  -4  -2    3.72    0.59
  -9  -5  -2  103.90    2.52
  -9  -6  -2    3.40    0.58
  -9  -7  -2   17.12    0.99
  -9  -8  -2   81.85    2.25
  -9  -9  -2   10.46    0.97
   9   9   2   11.29    0.69
 -10  -4  -2   10.68    0.92
 -10  -5  -2   16.63    1.07
 -10  -6  -2    0.42    0.42
  -9  -7   3    1.03    0.72
  -9  -6   3   85.28    2.42
  -9  -5   3   15.81    1.09
  -9  -4   3   16.91    1.15
  -9  -3   3    1.46    0.53
  -9  -2   3   27.54    1.38
  -8  -9   3   19.21    1.34
  -8  -8   3    1.45    0.59
  -8  -7   3    0.56    0.54
  -8  -6   3    2.71    0.61
  -8  -5   3   30.48    1.37
  -8  -4   3   -0.35    0.49
  -8  -3   3  531.74    7.15
  -8  -2   3  243.46    4.12
  -8  -1   3    3.18    0.64
  -8   0   3   12.51    0.95
  -7  -9   3    3.12    0.73
   7   9  -3    4.35    0.47
   7   8  -3    3.60    0.44
  -7  -8   3    3.44    0.63
  -7  -7   3   10.14    0.83
  -7  -6   3  180.35    3.25
  -7  -5   3  154.42    2.93
  -7  -4   3    0.19    0.33
  -7  -3   3    6.11    0.64
  -7  -2   3    2.17    0.47
  -7  -1   3    4.13    0.57
  -7   0   3   18.08    0.86
  -7   1   3   11.99    0.74
  -7   2   3   41.29    1.36
  -7   3   3    2.20    0.43
  -6 -10   3    6.80    0.81
   6  10  -3    7.25    0.57
   6   9  -3   19.35    0.78
  -6  -9   3   17.84    1.07
  -6  -8   3    5.17    0.67
   6   8  -3    5.67    0.44
  -6  -7   3   -0.12    0.37
   6   7  -3    0.01    0.20
  -6  -6   3   55.17    1.55
   6   6  -3   55.91    1.10
  -6  -5   3   80.74    1.87
  -6  -4   3    0.51    0.31
  -6  -3   3  159.60    2.78
  -6  -2   3  368.83    4.99
  -6  -2   3  382.32    4.65
  -6  -1   3   85.04    1.91
  -6  -1   3   87.05    1.70
  -6   0   3    0.11    0.24
  -6   1   3   10.09    0.65
   6  -2  -3   26.07    0.89
  -6   2   3   25.28    1.01
   6  -3  -3   17.49    0.78
  -6   3   3   18.74    0.92
  -6   4   3    6.70    0.61
   6  -4  -3    6.81    0.50
  -5 -10   3   -0.32    0.51
   5  10  -3    0.15    0.26
  -5  -9   3   21.35    1.07
   5   9  -3   22.98    0.87
  -5  -8   3   30.85    1.20
   5   8  -3   33.55    0.96
   5   7  -3    2.29    0.30
  -5  -7   3    2.27    0.46
   5   6  -3   31.17    0.80
  -5  -6   3   31.37    1.07
  -5  -5   3  249.86    3.23
  -5  -5   3  250.90    3.59
   5   5  -3  249.32    2.94
   5   4  -3   11.16    0.41
  -5  -4   3   11.76    0.53
  -5  -4   3   10.68    0.61
  -5  -3   3    7.81    0.54
  -5  -3   3    8.04    0.47
  -5  -2   3    5.62    0.42
  -5  -2   3    5.56    0.47
  -5  -1   3  182.03    2.63
  -5  -1   3  186.01    2.86
  -5   0   3    2.28    0.32
   5  -1  -3   44.37    1.05
  -5   1   3   45.27    1.18
  -5   2   3    2.81    0.41
   5  -3  -3   14.75    0.67
  -5   3   3   15.18    0.79
  -5   4   3    0.20    0.25
   5  -4  -3    0.36    0.23
   5  -5  -3    3.03    0.41
  -5   5   3    3.06    0.49
  -4 -10   3    1.31    0.60
   4  10  -3    0.97    0.33
  -4  -9   3   20.32    0.98
   4   9  -3   21.08    0.82
   4   8  -3   34.66    0.98
  -4  -8   3   34.86    1.20
  -4  -7   3    5.09    0.40
   4   7  -3    4.22    0.37
  -4  -7   3    4.58    0.49
   4   6  -3    4.78    0.34
  -4  -6   3    4.50    0.37
  -4  -6   3    4.28    0.45
  -4  -5   3   58.79    1.35
   4   5  -3   57.60    1.05
  -4  -5   3   59.66    1.17
   4   4  -3    2.48    0.22
  -4  -4   3    2.09    0.31
  -4  -4   3    2.49    0.29
  -4  -3   3   26.00    0.72
  -4  -3   3   26.12    0.83
   4   3  -3   25.65    0.55
  -4  -2   3  132.28    2.08
  -4  -2   3  133.39    1.95
   4   2  -3  129.14    1.50
  -4  -1   3  195.73    2.63
  -4  -1   3  193.12    2.75
  -4   0   3   57.00    1.19
   4  -1  -3   20.87    0.64
  -4   1   3   20.87    0.73
  -4   2   3   33.22    0.99
   4  -2  -3   34.67    0.87
   4  -3  -3    0.19    0.19
  -4   3   3    0.13    0.23
  -4   4   3    1.91    0.38
  -4   5   3    0.01    0.26
   4  -5  -3   -0.20    0.22
  -4   6   3    0.47    0.28
   4  -6  -3    0.35    0.26
   3  10  -3    6.58    0.50
  -3 -10   3    4.93    0.68
   3   9  -3    0.25    0.24
  -3  -9   3    0.62    0.43
   3   8  -3   50.31    1.20
  -3  -8   3   51.60    1.40
  -3  -8   3   50.75    1.27
  -3  -7   3   43.52    1.07
  -3  -7   3   42.66    1.20
   3   7  -3   42.42    1.03
  -3  -6   3   15.92    0.60
  -3  -6   3   16.22    0.73
   3   6  -3   16.25    0.58
  -3  -5   3   53.31    1.08
   3   5  -3   53.83    1.02
  -3  -5   3   53.45    1.20
  -3  -4   3   50.36    1.01
  -3  -4   3   51.36    1.12
   3   4  -3   51.16    0.91
  -3  -3   3   67.11    1.25
   3   3  -3   67.75    1.00
  -3  -3   3   66.00    1.17
  -3  -2   3   22.29    0.66
  -3  -2   3   22.65    0.62
   3   2  -3   21.99    0.45
  -3  -1   3  374.39    4.26
  -3  -1   3  371.95    4.29
   3   1  -3  368.71    3.62
  -3   0   3    0.43    0.17
   3  -1  -3    0.00    0.12
  -3   1   3   -0.02    0.13
  -3   2   3  125.04    2.02
   3  -2  -3  125.91    1.81
  -3   3   3    1.04    0.24
   3  -3  -3    0.56    0.19
  -3   4   3    2.05    0.34
   3  -4  -3    1.49    0.27
   3  -5  -3   86.98    1.67
  -3   5   3   91.07    1.96
  -3   6   3   19.29    0.97
   3  -6  -3   20.38    0.82
   3  -7  -3   61.60    1.55
  -3   7   3   63.64    1.84
  -2 -10   3    9.45    0.70
   2  10  -3   10.12    0.60
  -2 -10   3    9.34    0.75
   2   9  -3   36.65    1.07
  -2  -9   3   35.74    1.16
  -2  -9   3   35.08    1.19
  -2  -8   3   42.05    1.21
   2   8  -3   40.84    1.09
  -2  -8   3   42.26    1.18
  -2  -7   3   19.55    0.80
   2   7  -3   22.23    0.74
  -2  -7   3   21.55    0.78
   2   6  -3  119.04    1.80
  -2  -6   3  118.58    1.98
  -2  -6   3  118.59    1.90
   2   5  -3    0.35    0.15
  -2  -5   3    0.25    0.17
  -2  -5   3    0.27    0.23
  -2  -4   3   40.94    0.88
   2   4  -3   42.27    0.82
  -2  -4   3   39.30    0.91
  -2  -3   3    0.56    0.18
   2   3  -3    0.66    0.13
  -2  -3   3    0.68    0.17
   2   2  -3   25.31    0.49
  -2  -2   3   24.89    0.60
  -2  -2   3   24.20    0.61
  -2  -1   3  134.19    1.75
   2   1  -3  135.40    1.49
  -2  -1   3  133.33    1.80
  -2   0   3   40.50    0.82
   2   0  -3   40.74    0.53
   2   0  -3   40.19    0.68
  -2   1   3    0.37    0.14
   2  -1  -3    0.59    0.13
  -2   2   3  160.17    1.64
  -2   2   3  167.36    2.30
   2  -2  -3  164.02    2.06
   2  -3  -3   24.17    0.63
  -2   3   3   24.01    0.74
  -2   4   3    0.29    0.18
   2  -4  -3    0.42    0.18
   2  -5  -3   21.47    0.74
  -2   5   3   21.74    0.85
   2  -6  -3   55.73    1.32
  -2   6   3   57.50    1.52
   2  -7  -3   11.02    0.64
  -2   7   3   13.12    0.81
   2  -8  -3    3.73    0.45
  -2   8   3    3.82    0.59
   1  10  -3   32.75    1.08
  -1 -10   3   34.47    1.23
  -1 -10   3   34.71    1.24
   1   9  -3    3.58    0.41
  -1  -9   3    2.52    0.45
  -1  -9   3    3.84    0.49
   1   8  -3   22.31    0.80
  -1  -8   3   20.83    0.85
  -1  -8   3   23.26    0.89
   1   7  -3   60.49    1.28
  -1  -7   3   60.48    1.38
  -1  -7   3   61.28    1.36
  -1  -6   3    3.07    0.34
   1   6  -3    2.32    0.28
  -1  -6   3    2.31    0.33
   1   5  -3    2.04    0.24
  -1  -5   3    1.11    0.25
  -1  -5   3    1.60    0.24
   1   4  -3  118.22    1.62
  -1  -4   3  116.85    1.72
  -1  -4   3  116.65    1.69
  -1  -3   3    1.28    0.19
  -1  -3   3    1.52    0.19
   1   3  -3    1.23    0.16
   1   2  -3   36.38    0.65
  -1  -2   3   36.83    0.65
  -1  -2   3   35.55    0.72
  -1  -1   3    4.37    0.21
   1   1  -3    4.29    0.21
  -1  -1   3    4.22    0.27
  -1   0   3   51.98    0.88
   1   0  -3   52.21    0.68
  -1   0   3   51.53    0.66
  -1   1   3  223.62    2.63
   1  -1  -3  218.60    2.38
  -1   1   3  216.18    2.18
   1  -2  -3   11.84    0.36
  -1   2   3   12.09    0.25
  -1   2   3   11.66    0.43
   1  -3  -3  107.93    1.51
  -1   3   3  106.57    1.68
  -1   3   3  109.34    1.24
   1  -4  -3   22.53    0.64
  -1   4   3   22.57    0.72
  -1   4   3   22.68    0.46
   1  -5  -3  106.69    1.74
  -1   5   3  107.54    1.89
   1  -6  -3  171.85    2.55
  -1   6   3  168.65    2.73
   1  -7  -3   17.03    0.74
  -1   7   3   17.94    0.85
  -1   8   3   35.13    1.27
   1  -8  -3   35.37    1.13
  -1   9   3   95.00    2.31
   1  -9  -3   94.52    2.07
   0 -10   3    0.58    0.55
   0  10  -3    0.15    0.30
   0  -9   3    3.34    0.46
   0  -9   3    2.75    0.46
   0   9  -3    2.32    0.37
   0  -8   3    6.75    0.58
   0  -8   3    5.53    0.51
   0   8  -3    6.00    0.46
   0  -7   3  131.02    2.16
   0   7  -3  128.99    2.05
   0  -7   3  126.66    2.26
   0  -6   3   28.30    0.84
   0  -6   3   29.42    0.90
   0   6  -3   28.50    0.80
   0  -5   3    5.86    0.41
   0  -5   3    6.63    0.43
   0   5  -3    6.25    0.37
   0   4  -3   83.89    1.31
   0  -4   3   84.64    1.33
   0  -4   3   84.82    1.42
   0   3  -3  141.07    1.80
   0  -3   3  141.95    1.78
   0  -3   3  141.94    1.92
   0  -2   3  120.73    1.43
   0   2  -3  118.63    1.50
   0  -2   3  117.05    1.60
   0  -1   3 1836.95   18.31
   0  -1   3 1850.49   17.13
   0   1  -3 1861.28   17.20
   0   0   3  115.11    1.29
   0   1   3  772.19    7.84
   0  -1  -3  756.22    7.58
   0   1   3  775.59    7.24
   0  -2  -3 1114.14   11.06
   0   2   3 1126.13   11.34
   0   2   3 1131.70   10.48
   0   3   3    8.48    0.37
   0   3   3    7.84    0.25
   0  -3  -3    7.91    0.34
   0   4   3   44.90    0.96
   0   4   3   44.19    0.72
   0  -4  -3   44.99    0.91
   0   5   3    6.26    0.41
   0  -5  -3    5.70    0.40
   0   5   3    5.86    0.30
   0   6   3  777.40    8.60
   0   6   3  772.89    7.62
   0  -6  -3  771.70    8.38
   0  -7  -3  280.87    3.75
   0   7   3  273.92    3.88
   0   8   3    1.06    0.33
   0  -8  -3    0.60    0.31
   0   9   3  139.61    2.74
   0  -9  -3  137.34    2.55
   0  10   3   34.60    1.39
   1  -9   3    0.29    0.38
  -1   9  -3    1.00    0.40
   1  -8   3    2.77    0.44
  -1   8  -3    2.59    0.37
   1  -8   3    2.66    0.43
   1  -7   3    0.64    0.30
  -1   7  -3    0.85    0.27
   1  -7   3    0.48    0.29
   1  -6   3   45.23    1.20
  -1   6  -3   44.78    1.04
   1  -6   3   45.13    1.08
   1  -5   3    0.55    0.22
   1  -5   3    0.43    0.23
  -1   5  -3    0.39    0.18
  -1   4  -3  138.17    1.88
   1  -4   3  143.14    2.08
   1  -4   3  136.55    1.90
  -1   3  -3   34.71    0.74
   1  -3   3   36.59    0.71
   1  -3   3   35.76    0.82
  -1   2  -3  155.28    1.89
   1  -2   3  155.74    1.81
   1  -2   3  152.51    1.83
   1  -2   3  155.94    2.00
   1  -1   3  350.66    3.57
   1  -1   3  357.16    3.56
   1  -1   3  345.27    3.79
   1   0   3  225.01    2.36
   1   0   3  229.09    2.53
  -1  -1  -3   79.35    0.97
   1   2   3  700.01    7.04
  -1  -2  -3  688.43    6.96
   1   2   3  684.82    6.57
   1   3   3  722.62    6.86
   1   3   3  722.81    7.37
  -1  -3  -3  703.26    7.32
   1   4   3  259.75    2.78
  -1  -4  -3  259.07    3.10
   1   4   3  259.67    3.06
   1   5   3    4.94    0.36
  -1  -5  -3    5.09    0.39
   1   5   3    4.97    0.28
   1   6   3  280.43    3.15
  -1  -6  -3  282.11    3.60
   1   6   3  282.13    3.59
   1   7   3  177.93    2.70
  -1  -7  -3  177.33    2.70
   1   7   3  179.38    2.30
  -1  -8  -3   13.01    0.71
   1   8   3   13.98    0.57
   1   8   3   13.74    0.74
  -1  -9  -3   72.09    1.73
   1   9   3   73.65    1.80
  -1 -10  -3  123.64    2.49
   1  10   3  120.10    2.57
  -2   8  -3    1.36    0.45
   2  -8   3    1.09    0.37
  -2   7  -3   11.52    0.59
   2  -7   3   11.70    0.63
   2  -7   3   10.10    0.67
  -2   6  -3   21.05    0.72
   2  -6   3   21.33    0.87
   2  -6   3   20.47    0.77
   2  -5   3   -0.05    0.22
   2  -5   3    0.01    0.19
  -2   5  -3   -0.06    0.17
   2  -4   3    1.95    0.30
  -2   4  -3    2.45    0.26
   2  -4   3    2.09    0.25
   2  -3   3   59.09    1.16
  -2   3  -3   61.46    1.05
   2  -3   3   60.44    1.04
   2  -2   3    7.14    0.36
   2  -2   3    7.27    0.31
   2  -2   3    6.82    0.30
  -2   2  -3    7.27    0.32
   2  -1   3  241.17    2.80
   2  -1   3  244.28    2.61
   2  -1   3  243.75    2.65
   2   0   3   -0.09    0.09
   2   0   3   -0.06    0.08
   2   1   3  234.37    2.48
  -2  -1  -3  241.08    2.65
   2   1   3  237.17    2.54
   2   2   3   22.58    0.46
  -2  -2  -3   22.87    0.52
   2   3   3   10.60    0.28
  -2  -3  -3   10.53    0.41
   2   3   3   10.73    0.32
   2   4   3   22.98    0.51
   2   4   3   22.91    0.52
  -2  -4  -3   22.01    0.65
  -2  -5  -3    4.87    0.40
   2   5   3    4.45    0.27
   2   5   3    4.56    0.30
  -2  -6  -3  989.20   10.45
   2   6   3  978.97    9.61
   2   6   3  996.01   10.31
   2   7   3 1425.68   14.67
  -2  -7  -3 1420.89   14.72
   2   7   3 1412.14   13.63
   2   8   3   33.59    1.00
   2   8   3   34.01    0.88
  -2  -8  -3   32.25    1.08
   2   9   3   65.61    1.34
  -2  -9  -3   67.40    1.67
   2  10   3    5.79    0.49
  -2 -10  -3    5.79    0.61
   3  -8   3    1.40    0.39
  -3   7  -3    7.11    0.69
   3  -7   3    7.43    0.60
   3  -6   3    1.22    0.29
  -3   6  -3    1.02    0.35
  -3   5  -3    0.07    0.19
   3  -5   3    0.08    0.24
   3  -5   3    0.05    0.22
  -3   4  -3  499.41    5.30
   3  -4   3  501.33    5.88
   3  -4   3  491.54    5.58
   3  -3   3    3.04    0.33
  -3   3  -3    2.40    0.24
   3  -3   3    2.47    0.26
   3  -2   3   59.86    1.12
   3  -2   3   60.08    0.98
  -3   2  -3   59.76    1.02
   3  -2   3   59.84    1.04
   3  -1   3    1.03    0.18
   3  -1   3    0.60    0.14
   3  -1   3    1.20    0.16
   3   0   3   41.40    0.70
   3   0   3   42.44    0.73
   3   1   3    5.50    0.20
  -3  -1  -3    6.12    0.31
   3   1   3    5.56    0.24
  -3  -2  -3  131.01    1.80
  -3  -3  -3  519.74    5.64
   3   3   3  518.80    5.16
   3   4   3 1405.84   13.27
   3   4   3 1410.32   14.01
  -3  -4  -3 1409.21   14.25
  -3  -5  -3    7.00    0.46
   3   5   3    7.72    0.33
   3   5   3    7.36    0.30
  -3  -6  -3  157.28    2.46
   3   6   3  157.85    2.07
   3   6   3  158.84    2.07
   3   7   3  162.56    2.19
  -3  -7  -3  161.82    2.63
   3   8   3    9.39    0.48
  -3  -8  -3    8.77    0.66
  -3  -9  -3    2.79    0.48
   3   9   3    3.19    0.35
   3  10   3   87.79    1.71
  -3 -10  -3   87.71    2.07
  -3 -11  -3   19.61    1.04
   3  11   3   21.07    0.84
   4  -7   3   28.28    1.07
  -4   7  -3   27.35    1.28
   4  -6   3    8.85    0.64
  -4   6  -3    9.24    0.73
  -4   5  -3    1.82    0.39
   4  -5   3    0.87    0.28
  -4   4  -3   40.62    1.25
   4  -4   3   39.51    1.03
   4  -3   3    0.06    0.19
  -4   3  -3    0.06    0.18
   4  -2   3   11.44    0.43
   4  -2   3   11.71    0.53
   4  -2   3   11.49    0.48
  -4   2  -3   11.78    0.44
   4  -1   3    3.86    0.30
   4  -1   3    4.31    0.27
   4  -1   3    4.10    0.29
   4   0   3  218.44    2.58
   4   0   3  210.63    2.39
  -4  -1  -3  609.91    6.61
   4   1   3  601.10    5.94
   4   2   3   35.13    0.67
  -4  -2  -3   35.11    0.87
  -4  -2  -3   36.08    0.53
   4   3   3    0.40    0.13
  -4  -3  -3    0.16    0.16
  -4  -4  -3   14.28    0.59
   4   4   3   14.37    0.45
   4   5   3    3.69    0.26
  -4  -5  -3    4.52    0.39
  -4  -6  -3   65.57    1.48
   4   6   3   65.51    1.15
   4   7   3 1446.78   13.97
  -4  -7  -3 1445.52   15.17
  -4  -8  -3   97.32    2.07
   4   8   3  101.13    1.68
  -4  -9  -3    2.23    0.45
   4   9   3    2.42    0.32
  -4 -10  -3    4.37    0.58
   4  10   3    4.14    0.41
  -4 -11  -3    0.51    0.43
   4  11   3    0.09    0.20
  -5   6  -3    4.86    0.61
   5  -6   3    4.65    0.51
   5  -5   3   11.33    0.66
  -5   5  -3   10.54    0.74
   5  -4   3  172.63    2.68
  -5   4  -3  173.12    3.04
   5  -3   3    0.14    0.22
  -5   3  -3    0.35    0.30
  -5   2  -3  177.57    2.74
   5  -2   3  176.47    2.51
   5  -1   3    5.60    0.36
  -5   1  -3    6.25    0.42
   5   0   3    6.66    0.33
  -5   0  -3    6.35    0.38
   5   1   3   49.14    0.85
  -5  -1  -3   48.13    1.17
  -5  -1  -3   47.32    0.88
  -5  -2  -3   20.05    0.72
   5   2   3   19.35    0.51
  -5  -3  -3   17.09    0.68
   5   3   3   18.06    0.51
  -5  -4  -3 1207.49   12.58
   5   4   3 1189.26   11.49
   5   5   3    0.81    0.18
  -5  -5  -3    0.66    0.23
  -5  -6  -3   70.24    1.59
   5   6   3   70.79    1.24
  -5  -7  -3   52.32    1.44
   5   7   3   51.62    1.09
  -5  -8  -3    0.64    0.40
   5   8   3    0.69    0.24
  -5  -9  -3    1.12    0.44
   5   9   3    1.60    0.30
   5  10   3   11.55    0.62
  -5 -10  -3   12.47    0.85
   5  11   3    5.06    0.47
  -5 -11  -3    5.43    0.68
   6  -5   3    0.77    0.34
  -6   5  -3    1.73    0.39
  -6   4  -3   15.18    0.86
   6  -4   3   15.04    0.78
   6  -3   3    0.42    0.30
  -6   3  -3   -0.14    0.32
   6  -2   3  180.05    2.67
  -6   2  -3  179.76    2.87
  -6   1  -3    2.37    0.32
  -6  -1  -3  621.31    7.27
   6   2   3   13.99    0.47
  -6  -2  -3   13.98    0.69
   6   3   3   14.52    0.48
  -6  -3  -3   15.29    0.72
   6   4   3   10.42    0.44
  -6  -4  -3   10.69    0.62
  -6  -5  -3    0.23    0.22
   6   5   3    0.22    0.16
   6   6   3   34.14    0.83
  -6  -6  -3   33.65    1.12
  -6  -7  -3  215.38    3.43
   6   7   3  212.67    2.76
  -6  -8  -3   81.85    1.98
   6   8   3   78.12    1.49
  -6  -9  -3   14.83    0.93
   6   9   3   14.02    0.66
   6  10   3    0.47    0.29
  -6 -10  -3    0.34    0.44
  -6 -11  -3    0.62    0.51
   6  11   3    0.92    0.29
   7  -4   3    4.23    0.53
  -7   4  -3    5.61    0.64
   7  -3   3   23.42    0.96
  -7  -1  -3   81.65    1.91
  -7  -2  -3   24.05    1.01
  -7  -3  -3    4.94    0.53
  -7  -4  -3  153.33    2.76
   7   4   3  154.94    2.07
   7   5   3   21.52    0.64
  -7  -5  -3   21.68    0.96
  -7  -6  -3   21.08    0.96
   7   6   3   21.75    0.68
   7   7   3  120.07    1.91
  -7  -7  -3  124.62    2.53
  -7  -8  -3   45.61    1.51
   7   8   3   44.72    1.10
   7   9   3    1.96    0.35
  -7  -9  -3    2.49    0.50
  -7 -10  -3    1.84    0.45
   7  10   3    0.82    0.28
  -8  -1  -3  102.93    2.33
  -8  -2  -3   32.38    1.25
  -8  -3  -3   27.04    1.14
  -8  -4  -3   50.47    1.58
  -8  -5  -3   20.77    1.03
  -8  -6  -3    2.21    0.46
   8   6   3    2.47    0.31
   8   7   3    4.46    0.40
  -8  -7  -3    3.52    0.54
   8   8   3   28.83    0.93
  -8  -8  -3   28.97    1.25
  -8  -9  -3   30.68    1.32
   8   9   3   30.67    0.98
   8  10   3    1.49    0.34
  -8 -10  -3    1.19    0.48
  -9   0  -3   25.95    1.22
  -9  -1  -3   14.59    0.90
  -9  -2  -3    0.76    0.32
  -9  -3  -3    0.06    0.30
  -9  -4  -3    0.21    0.32
  -9  -5  -3   32.86    1.35
  -9  -6  -3    0.62    0.39
  -9  -7  -3    9.66    0.76
  -9  -8  -3   19.28    1.04
   9   8   3   19.66    0.81
  -9  -9  -3    6.09    0.75
   9   9   3    6.64    0.55
 -10  -3  -3    9.42    0.88
 -10  -4  -3   13.87    0.98
 -10  -5  -3   16.11    1.00
 -10  -6  -3    0.09    0.38
 -10  -7  -3    0.55    0.53
  -9  -6   4   87.75    2.62
  -9  -5   4    0.37    0.61
  -9  -4   4    0.23    0.57
  -9  -3   4    1.30    0.71
  -8  -7   4   14.01    1.13
  -8  -6   4   26.79    1.31
  -8  -5   4    0.20    0.48
  -8  -4   4    3.88    0.68
  -8  -3   4   96.29    2.44
  -8  -2   4   26.03    1.27
  -8  -1   4    9.05    0.88
  -8   0   4    0.57    0.48
  -7  -8   4    0.23    0.56
  -7  -7   4    0.90    0.52
  -7  -6   4   63.28    1.81
  -7  -5   4    0.39    0.41
  -7  -4   4    9.49    0.75
  -7  -3   4    7.75    0.71
  -7  -2   4  124.53    2.57
  -7  -1   4   -0.06    0.35
  -7   0   4    9.65    0.68
  -7   1   4    2.15    0.42
  -7   2   4    5.86    0.61
   6   9  -4   22.12    0.88
  -6  -8   4    0.52    0.49
   6   8  -4    0.83    0.30
   6   7  -4    6.21    0.46
  -6  -7   4    6.31    0.65
  -6  -6   4    3.19    0.52
  -6  -5   4    8.09    0.64
  -6  -4   4    7.85    0.62
  -6  -3   4    6.38    0.50
  -6  -3   4    7.60    0.62
  -6  -2   4    5.45    0.54
  -6  -1   4   44.88    1.37
  -6  -1   4   48.82    1.28
  -6   0   4    7.23    0.58
  -6   1   4    0.58    0.29
   6  -2  -4    2.57    0.38
  -6   2   4    1.75    0.42
  -6   3   4    0.02    0.27
   6  -3  -4    0.22    0.24
  -6   4   4   11.02    0.78
   6  -4  -4    8.61    0.59
   5   9  -4   21.11    0.87
  -5  -8   4   29.57    1.17
   5   8  -4   30.78    0.94
  -5  -7   4    0.81    0.42
   5   7  -4    0.55    0.25
  -5  -6   4    2.27    0.43
   5   6  -4    2.52    0.29
  -5  -5   4    9.46    0.62
  -5  -5   4    8.48    0.51
   5   5  -4    9.54    0.42
  -5  -4   4    2.26    0.33
  -5  -4   4    2.19    0.36
  -5  -3   4    1.40    0.29
  -5  -3   4    1.72    0.34
  -5  -2   4   51.89    1.31
  -5  -2   4   51.84    1.21
  -5  -1   4    0.34    0.21
  -5  -1   4    0.93    0.29
  -5   0   4    1.73    0.32
  -5   1   4   11.53    0.65
   5  -2  -4    1.34    0.29
  -5   2   4    0.86    0.32
   5  -3  -4    6.58    0.49
  -5   3   4    8.01    0.62
   5  -4  -4   31.59    1.04
  -5   4   4   33.42    1.24
  -5   5   4   42.53    1.44
   5  -5  -4   39.72    1.21
   4  10  -4   10.35    0.67
   4   9  -4   21.81    0.86
  -4  -8   4   61.37    1.62
   4   8  -4   58.61    1.33
  -4  -7   4   44.18    1.14
  -4  -7   4   46.41    1.31
   4   7  -4   42.62    1.06
   4   6  -4   12.12    0.52
  -4  -6   4   12.62    0.58
  -4  -6   4   11.67    0.65
   4   5  -4   51.82    1.02
  -4  -5   4   51.57    1.14
  -4  -5   4   49.66    1.24
  -4  -4   4    4.67    0.38
  -4  -4   4    4.59    0.40
   4   4  -4    4.70    0.30
   4   3  -4   33.29    0.67
  -4  -3   4   32.63    0.87
  -4  -3   4   32.01    0.93
  -4  -2   4  204.60    2.85
  -4  -2   4  200.86    2.76
  -4  -1   4   -0.01    0.16
  -4  -1   4    0.07    0.21
  -4   0   4   25.20    0.82
  -4   1   4   87.01    1.70
   4  -1  -4   88.88    1.47
   4  -2  -4    8.52    0.45
  -4   2   4    7.42    0.51
   4  -3  -4    4.45    0.38
  -4   3   4    4.57    0.46
   4  -4  -4    6.35    0.48
  -4   4   4    6.26    0.58
  -4   5   4   89.10    2.09
   4  -5  -4   86.18    1.78
   4  -6  -4   70.63    1.67
  -4   6   4   71.11    1.93
   3  10  -4    1.85    0.37
  -3  -9   4    9.33    0.75
  -3  -9   4   10.23    0.67
   3   9  -4    9.04    0.59
   3   8  -4    6.01    0.48
  -3  -8   4    6.29    0.58
  -3  -8   4    5.74    0.51
  -3  -7   4   34.25    1.06
   3   7  -4   34.76    0.95
  -3  -7   4   35.12    1.01
  -3  -6   4    2.01    0.35
  -3  -6   4    2.76    0.34
   3   6  -4    2.59    0.30
  -3  -5   4    7.29    0.45
  -3  -5   4    7.64    0.51
   3   5  -4    8.44    0.42
  -3  -4   4   10.84    0.53
  -3  -4   4   11.02    0.51
   3   4  -4   11.12    0.43
  -3  -3   4    5.33    0.38
  -3  -3   4    5.71    0.37
   3   3  -4    5.73    0.30
  -3  -2   4   69.43    1.28
  -3  -2   4   69.64    1.28
   3   2  -4   67.24    0.98
   3   1  -4   91.62    1.12
  -3  -1   4   93.32    1.52
  -3  -1   4   92.19    1.53
  -3   0   4    1.80    0.26
  -3   1   4   71.56    1.38
   3  -1  -4   67.97    1.16
  -3   2   4   79.89    1.56
   3  -2  -4   78.82    1.33
   3  -3  -4   31.63    0.82
  -3   3   4   31.99    0.98
   3  -4  -4   24.10    0.77
  -3   4   4   24.43    0.92
  -3   5   4  118.69    2.35
   3  -5  -4  119.17    2.04
  -3   6   4   18.90    0.97
   3  -6  -4   18.86    0.79
   3  -7  -4   48.79    1.34
  -3   7   4   46.59    1.58
   2  10  -4    6.31    0.56
  -2 -10   4    7.03    0.60
  -2  -9   4    0.25    0.30
   2   9  -4   -0.16    0.22
  -2  -9   4    0.56    0.45
  -2  -8   4   60.57    1.47
   2   8  -4   60.26    1.37
  -2  -8   4   59.75    1.46
  -2  -7   4    2.51    0.38
   2   7  -4    1.99    0.32
  -2  -7   4    2.46    0.36
  -2  -6   4   11.15    0.59
  -2  -6   4   11.93    0.56
   2   6  -4   11.86    0.54
  -2  -5   4    7.26    0.45
  -2  -5   4    6.70    0.46
   2   5  -4    7.13    0.40
  -2  -4   4  109.07    1.73
  -2  -4   4  108.60    1.69
   2   4  -4  109.51    1.58
   2   3  -4   12.71    0.42
  -2  -3   4   13.07    0.50
  -2  -3   4   13.23    0.49
  -2  -2   4  311.40    3.68
   2   2  -4  303.88    3.27
  -2  -2   4  318.37    3.53
   2   1  -4   72.28    0.98
  -2  -1   4   74.29    1.26
  -2  -1   4   74.41    1.15
  -2   0   4  207.53    2.68
   2   0  -4  207.60    2.16
   2  -1  -4   50.83    0.86
  -2   1   4   50.81    1.05
  -2   1   4   49.42    0.62
  -2   2   4    0.07    0.13
   2  -2  -4    0.07    0.12
   2  -3  -4    3.39    0.27
  -2   3   4    2.91    0.32
  -2   4   4   13.48    0.63
   2  -4  -4   13.36    0.52
   2  -5  -4  553.80    6.24
  -2   5   4  559.13    6.69
  -2   6   4  788.17    9.12
   2  -6  -4  772.33    8.57
  -2   7   4    1.16    0.41
   2  -7  -4    2.03    0.35
  -2   8   4   57.07    1.75
   2  -8  -4   60.29    1.52
  -1 -10   4    3.99    0.63
  -1  -9   4    0.24    0.27
   1   9  -4    0.08    0.23
  -1  -8   4   15.22    0.76
   1   8  -4   14.49    0.68
  -1  -8   4   16.06    0.76
  -1  -7   4   24.98    0.91
   1   7  -4   26.70    0.85
  -1  -7   4   25.54    0.87
  -1  -6   4    0.90    0.27
  -1  -6   4    0.39    0.25
   1   6  -4    0.72    0.24
  -1  -5   4  325.96    4.02
   1   5  -4  330.83    3.77
  -1  -5   4  319.95    3.85
   1   4  -4    1.78    0.22
  -1  -4   4    2.05    0.26
  -1  -4   4    2.04    0.25
   1   3  -4   95.70    1.37
  -1  -3   4   92.84    1.34
  -1  -3   4   92.03    1.48
  -1  -2   4   19.07    0.45
   1   2  -4   19.67    0.49
  -1  -2   4   19.76    0.57
  -1  -1   4  306.62    3.29
   1   1  -4  313.32    3.24
  -1  -1   4  312.80    3.59
  -1  -1   4  310.49    3.18
  -1   0   4    5.06    0.29
  -1   0   4    4.86    0.19
  -1   1   4  319.33    3.72
  -1   1   4  320.28    3.18
   1  -1  -4  325.29    3.39
  -1   2   4  393.77    3.84
   1  -2  -4  393.42    4.17
  -1   2   4  397.16    4.52
  -1   3   4  580.22    6.46
  -1   3   4  581.71    5.59
   1  -3  -4  581.67    6.10
   1  -4  -4    1.14    0.20
  -1   4   4    1.39    0.25
   1  -5  -4   92.75    1.58
  -1   5   4   91.78    1.76
  -1   6   4  237.99    3.50
   1  -6  -4  238.52    3.22
  -1   7   4    2.46    0.41
   1  -7  -4    2.31    0.38
   1  -8  -4    9.16    0.61
  -1   8   4    8.57    0.74
  -1   9   4  109.26    2.51
   1  -9  -4  107.13    2.26
   0  -9   4    2.31    0.42
   0   9  -4    2.66    0.41
   0  -8   4    6.28    0.55
   0  -8   4    6.60    0.55
   0   8  -4    6.49    0.51
   0  -7   4   32.79    0.99
   0   7  -4   30.43    0.93
   0   6  -4    0.24    0.19
   0  -6   4    0.20    0.20
   0  -6   4   -0.10    0.21
   0  -5   4   49.42    1.03
   0  -5   4   49.06    1.13
   0   5  -4   49.48    1.04
   0   4  -4   87.38    1.40
   0  -4   4   85.79    1.50
   0  -4   4   87.21    1.34
   0  -3   4   10.57    0.44
   0  -3   4   10.84    0.38
   0   3  -4   11.07    0.42
   0  -2   4    0.40    0.10
   0  -2   4    0.08    0.13
   0   2  -4    0.06    0.10
   0  -1   4   19.83    0.53
   0   1  -4   20.40    0.49
   0  -1   4   19.72    0.45
   0   0   4  157.82    1.76
   0   0   4  160.68    2.02
   0   1   4  100.50    1.20
   0  -1  -4  101.24    1.15
   0   1   4  101.31    1.43
   0   2   4   28.14    0.66
   0   2   4   28.17    0.49
   0  -2  -4   28.39    0.52
   0   3   4   16.72    0.38
   0  -3  -4   15.88    0.46
   0   3   4   16.47    0.53
   0  -4  -4   31.18    0.75
   0   4   4   31.44    0.60
   0   4   4   31.19    0.81
   0  -5  -4  288.54    3.55
   0   5   4  292.40    3.13
   0   5   4  288.26    3.71
   0   6   4 2153.43   21.97
   0  -6  -4 2134.80   21.48
   0   6   4 2172.08   20.13
   0   7   4   36.01    1.13
   0  -7  -4   35.33    1.05
   0   8   4   13.06    0.78
   0  -8  -4   13.88    0.71
   0  -9  -4    1.88    0.38
   0   9   4    1.37    0.47
   0  10   4    0.02    0.45
   1  -9   4    5.00    0.64
  -1   9  -4    5.04    0.50
  -1   8  -4   -0.14    0.23
   1  -8   4   -0.29    0.31
   1  -8   4    0.08    0.25
   1  -7   4    0.44    0.29
  -1   7  -4    0.75    0.26
   1  -7   4    0.10    0.28
   1  -6   4    4.23    0.38
  -1   6  -4    4.25    0.39
   1  -6   4    4.29    0.45
   1  -5   4  341.09    4.01
   1  -5   4  340.77    4.30
  -1   5  -4  337.73    3.95
   1  -4   4    6.61    0.37
  -1   4  -4    6.06    0.37
   1  -4   4    6.89    0.44
  -1   3  -4   50.43    0.96
   1  -3   4   53.23    0.88
   1  -3   4   50.90    1.05
   1  -2   4  194.29    2.18
   1  -2   4  195.75    2.47
  -1   2  -4  198.02    2.36
   1  -2   4  199.56    2.29
   1  -1   4  144.55    1.72
   1  -1   4  143.33    1.55
   1  -1   4  143.05    1.87
   1   0   4   66.81    1.02
   1   0   4   67.50    0.94
   1   1   4    6.38    0.28
   1   1   4    7.76    0.26
  -1  -2  -4   96.19    1.20
   1   2   4   91.84    1.29
   1   2   4   92.40    1.17
   1   3   4 3430.90   31.58
   1   3   4 3515.42   33.70
  -1  -3  -4 3353.61   33.24
   1   4   4    6.70    0.35
   1   4   4    6.55    0.28
  -1  -4  -4    6.89    0.37
   1   5   4   78.78    1.17
   1   5   4   78.62    1.38
  -1  -5  -4   76.69    1.38
   1   6   4   20.44    0.72
  -1  -6  -4   20.74    0.76
   1   6   4   21.81    0.60
  -1  -7  -4    6.94    0.53
   1   7   4    6.57    0.47
   1   7   4    7.26    0.39
  -1  -8  -4    0.07    0.25
   1   8   4   -0.04    0.18
   1   8   4    0.04    0.27
   1   9   4   35.90    1.23
  -1  -9  -4   33.95    1.18
  -1 -10  -4   17.84    0.89
   2  -8   4   39.29    1.24
   2  -8   4   41.60    1.40
   2  -7   4    0.33    0.30
   2  -7   4    0.60    0.29
  -2   7  -4   -0.10    0.23
  -2   6  -4    2.04    0.32
   2  -6   4    2.18    0.37
   2  -6   4    2.44    0.34
   2  -5   4   29.57    0.83
  -2   5  -4   31.60    0.86
   2  -5   4   32.39    1.00
   2  -4   4   10.42    0.47
  -2   4  -4    9.86    0.48
   2  -4   4    9.53    0.54
   2  -3   4   54.07    1.13
   2  -3   4   54.49    0.96
  -2   3  -4   53.50    1.03
   2  -2   4    0.30    0.12
   2  -2   4    0.63    0.16
   2  -2   4    0.40    0.18
  -2   2  -4    0.61    0.15
   2  -1   4  366.79    4.09
   2  -1   4  365.88    3.84
   2  -1   4  371.94    3.84
   2   0   4 2281.91   22.81
   2   0   4 2353.20   21.46
   2   1   4    0.54    0.11
  -2  -1  -4    0.26    0.08
   2   2   4    8.97    0.30
  -2  -2  -4    8.44    0.31
   2   2   4    8.68    0.28
   2   3   4   -0.09    0.10
  -2  -3  -4   -0.07    0.15
  -2  -4  -4    0.26    0.18
   2   4   4    0.07    0.10
   2   4   4    0.13    0.11
  -2  -5  -4   23.36    0.73
   2   5   4   24.40    0.63
   2   5   4   25.26    0.60
  -2  -6  -4 1126.53   11.86
   2   6   4 1128.54   11.00
   2   6   4 1156.96   11.80
  -2  -7  -4   88.13    1.74
   2   7   4   90.96    1.46
   2   7   4   91.45    1.65
   2   8   4   24.89    0.87
  -2  -8  -4   23.72    0.93
   2   8   4   25.37    0.75
   2   9   4    0.03    0.20
  -2  -9  -4    0.18    0.32
  -2 -10  -4    0.54    0.35
   3  -8   4   44.80    1.41
   3  -7   4    0.32    0.31
   3  -6   4   26.27    0.88
   3  -6   4   26.75    1.06
  -3   5  -4   48.93    1.11
   3  -5   4   49.05    1.32
   3  -5   4   48.64    1.15
  -3   4  -4    0.02    0.20
   3  -4   4    0.55    0.19
   3  -4   4    0.36    0.27
   3  -3   4 1004.03   10.66
  -3   3  -4 1012.33    9.95
   3  -3   4 1002.24   10.28
  -3   2  -4   -0.07    0.12
   3  -2   4   -0.06    0.16
   3  -2   4    0.05    0.15
   3  -2   4    0.06    0.13
   3  -1   4   43.17    0.87
   3  -1   4   43.22    0.81
   3  -1   4   42.65    0.77
   3   0   4  361.98    3.95
   3   0   4  361.50    3.78
   3   1   4  153.95    1.80
   3   1   4  151.28    1.82
  -3  -1  -4  153.00    1.97
   3   2   4   62.92    0.83
  -3  -2  -4   62.06    1.07
   3   3   4 2134.22   19.72
   3   3   4 2112.72   20.97
  -3  -3  -4 2111.01   20.87
  -3  -4  -4    0.73    0.24
   3   4   4    0.55    0.14
   3   4   4    0.59    0.11
   3   5   4   78.72    1.15
   3   5   4   80.68    1.24
  -3  -5  -4   79.69    1.50
  -3  -6  -4  154.98    2.44
   3   6   4  160.16    2.09
   3   7   4    9.00    0.45
  -3  -7  -4   10.60    0.64
   3   8   4    5.24    0.39
  -3  -8  -4    5.42    0.55
  -3  -9  -4    5.09    0.56
   3   9   4    6.34    0.44
  -3 -10  -4    0.42    0.37
   3  10   4    0.30    0.24
   3  11   4   29.77    0.99
   4  -7   4   13.35    0.78
   4  -6   4   18.78    0.83
  -4   6  -4   17.49    0.97
   4  -5   4    2.92    0.37
   4  -4   4    8.41    0.58
   4  -4   4    8.80    0.52
   4  -3   4  619.72    7.11
   4  -3   4  623.22    6.83
  -4   3  -4  635.10    6.54
   4  -2   4   -0.05    0.16
   4  -2   4   -0.02    0.17
   4  -2   4    0.07    0.16
  -4   2  -4    0.27    0.15
   4  -1   4   96.35    1.45
   4  -1   4   97.66    1.41
   4  -1   4   96.23    1.52
   4   0   4 1022.76    9.86
   4   0   4 1029.95   10.46
  -4  -1  -4  202.87    2.66
   4   1   4  204.03    2.35
   4   1   4  197.12    2.31
   4   2   4   78.05    1.16
  -4  -2  -4   76.91    1.38
   4   2   4   77.37    0.97
  -4  -3  -4  137.04    2.06
   4   3   4  140.60    1.78
  -4  -4  -4   30.38    0.85
   4   4   4   30.08    0.68
  -4  -5  -4   61.81    1.35
   4   5   4   63.46    1.10
   4   6   4   28.32    0.72
  -4  -6  -4   28.07    0.94
  -4  -7  -4   47.40    1.30
   4   7   4   44.95    0.99
   4   8   4  144.83    2.15
  -4  -8  -4  144.06    2.58
   4   9   4    2.24    0.31
  -4  -9  -4    1.95    0.47
   4  10   4    2.15    0.33
  -4 -10  -4    1.22    0.42
   4  11   4    2.68    0.36
  -4 -11  -4    1.83    0.52
   5  -6   4   57.28    1.51
  -5   6  -4   59.81    1.86
  -5   5  -4    1.50    0.42
   5  -5   4    2.09    0.40
  -5   4  -4   17.30    0.88
   5  -4   4   16.02    0.71
   5  -3   4 1028.48   10.81
  -5   3  -4 1017.82   11.38
   5  -2   4  259.25    3.33
  -5   2  -4  266.82    3.66
   5  -1   4   76.75    1.36
   5  -1   4   76.54    1.25
   5   0   4  100.45    1.44
   5   1   4   32.98    0.72
  -5  -1  -4   33.20    0.72
  -5  -1  -4   33.75    0.95
   5   2   4   11.45    0.42
  -5  -2  -4   10.08    0.54
  -5  -3  -4   24.26    0.80
   5   3   4   23.71    0.61
   5   4   4   82.99    1.30
  -5  -4  -4   82.44    1.62
   5   5   4    0.80    0.19
  -5  -5  -4    0.39    0.20
   5   6   4   46.75    0.98
  -5  -6  -4   45.53    1.25
   5   7   4   65.48    1.27
  -5  -7  -4   66.86    1.63
  -5  -8  -4    0.32    0.37
   5   8   4   -0.09    0.18
  -5  -9  -4    0.43    0.42
   5   9   4    0.65    0.24
  -5 -10  -4   10.22    0.80
   5  10   4    9.63    0.55
  -5 -11  -4   -0.08    0.41
   5  11   4    0.36    0.25
  -6   5  -4    8.60    0.76
   6  -5   4    9.86    0.71
  -6   4  -4   58.76    1.71
   6  -4   4   60.41    1.51
   6  -3   4  432.19    5.30
  -6   3  -4  434.68    5.74
  -6   2  -4   19.98    0.86
   6  -2   4   19.20    0.75
  -6   1  -4    0.45    0.22
  -6  -1  -4   88.36    1.82
   6   1   4   90.54    1.38
  -6  -2  -4   69.02    1.55
   6   2   4   71.17    1.17
   6   3   4   36.38    0.81
  -6  -3  -4   35.32    1.10
   6   4   4   86.12    1.39
  -6  -4  -4   87.71    1.81
   6   5   4    1.93    0.25
  -6  -5  -4    2.11    0.36
   6   6   4    0.31    0.18
  -6  -6  -4    0.44    0.26
   6   7   4    4.96    0.39
  -6  -7  -4    4.48    0.52
   6   8   4   53.51    1.19
  -6  -8  -4   53.87    1.58
  -6  -9  -4    3.53    0.57
   6   9   4    2.48    0.35
   6  10   4   20.33    0.79
  -6 -10  -4   18.58    1.05
  -6 -11  -4    2.27    0.58
   6  11   4    1.61    0.36
   7  -4   4   16.23    0.93
   7  -3   4  226.88    3.44
  -7  -1  -4    0.03    0.26
  -7  -2  -4   14.45    0.79
   7   3   4   14.74    0.54
  -7  -3  -4   14.97    0.79
  -7  -4  -4   52.02    1.47
   7   4   4   51.25    1.05
  -7  -5  -4   39.42    1.29
   7   5   4   39.39    0.92
  -7  -6  -4    1.66    0.41
   7   6   4    1.88    0.28
   7   7   4   10.41    0.53
  -7  -8  -4   30.26    1.23
   7   8   4   31.66    0.93
   7   9   4   11.25    0.60
  -7  -9  -4   10.29    0.79
  -7 -10  -4    0.33    0.36
   7  10   4    1.07    0.30
  -8   0  -4    6.10    0.63
  -8  -1  -4    4.15    0.56
  -8  -2  -4    4.29    0.55
  -8  -3  -4    0.46    0.32
  -8  -4  -4   13.56    0.86
   8   5   4    1.65    0.30
  -8  -5  -4    0.62    0.36
   8   6   4    1.85    0.31
  -8  -6  -4    1.68    0.40
  -8  -7  -4    0.50    0.29
   8   7   4    0.07    0.23
  -8  -8  -4    0.72    0.36
   8   8   4    0.37    0.30
   8   9   4    0.64    0.30
  -8  -9  -4    0.53    0.35
  -8 -10  -4    7.85    0.83
   8  10   4    7.07    0.56
  -9   0  -4    0.06    0.25
  -9  -1  -4    1.47    0.37
  -9  -2  -4    8.27    0.73
  -9  -3  -4    0.51    0.29
  -9  -4  -4    1.37    0.44
  -9  -5  -4    5.01    0.64
  -9  -6  -4    0.09    0.29
  -9  -7  -4    2.21    0.49
   9   7   4    2.65    0.41
  -9  -8  -4   14.71    0.94
   9   8   4   17.16    0.78
  -9  -9  -4   16.39    1.05
   9   9   4   17.48    0.80
 -10  -3  -4    0.34    0.38
 -10  -4  -4    0.27    0.27
 -10  -5  -4   44.51    1.65
 -10  -6  -4    4.74    0.65
 -10  -7  -4    0.53    0.41
  -8  -3   5   13.23    1.07
  -8  -2   5    9.81    0.93
  -8  -1   5    1.55    0.53
  -8   0   5    2.24    0.72
  -7  -4   5    0.68    0.48
  -7  -3   5    3.24    0.61
  -7  -2   5    7.24    0.72
  -7  -1   5   -0.02    0.41
  -7  -1   5    0.52    0.35
  -7   0   5    0.19    0.45
  -7   0   5    0.26    0.31
  -7   1   5    2.41    0.46
  -7   2   5    9.30    0.74
   6   9  -5   40.89    1.20
   6   8  -5    1.28    0.36
  -6  -5   5    7.43    0.67
  -6  -4   5    6.91    0.62
  -6  -3   5   80.83    1.75
  -6  -3   5   83.22    1.93
  -6  -2   5    6.94    0.56
  -6  -2   5    7.69    0.63
  -6  -1   5    7.94    0.65
  -6  -1   5    8.84    0.62
  -6   0   5    5.18    0.53
  -6   1   5    1.09    0.34
  -6   2   5    0.39    0.27
  -6   3   5    1.99    0.39
   6  -3  -5    0.69    0.27
   6  -4  -5   73.23    1.76
   5   9  -5    1.46    0.35
   5   8  -5   29.29    0.95
   5   7  -5    0.55    0.26
   5   6  -5   68.27    1.32
  -5  -6   5   70.98    1.54
   5   5  -5    0.89    0.21
  -5  -5   5    0.68    0.30
  -5  -5   5    0.77    0.33
  -5  -4   5    1.08    0.29
  -5  -4   5    1.34    0.31
  -5  -3   5   10.26    0.63
  -5  -3   5   10.71    0.58
  -5  -2   5   85.82    1.78
  -5  -2   5   88.18    1.72
  -5  -1   5    3.77    0.44
  -5  -1   5    3.47    0.40
  -5   0   5   36.11    1.12
  -5   1   5   25.81    0.98
   5  -2  -5   73.97    1.48
  -5   2   5   73.01    1.76
  -5   3   5    4.43    0.51
   5  -3  -5    4.35    0.44
   5  -4  -5   30.93    1.03
  -5   4   5   29.73    1.20
   5  -5  -5   57.82    1.49
  -5   5   5   55.49    1.77
   4   9  -5    3.15    0.44
   4   8  -5   15.09    0.71
   4   7  -5    3.34    0.36
  -4  -7   5    3.69    0.45
  -4  -6   5    0.46    0.27
   4   6  -5    0.54    0.22
  -4  -5   5   98.95    1.80
  -4  -5   5   99.39    1.86
   4   5  -5  100.83    1.60
  -4  -4   5    1.92    0.32
  -4  -4   5    2.35    0.33
   4   4  -5    2.53    0.25
  -4  -3   5   25.77    0.84
   4   3  -5   26.19    0.63
  -4  -3   5   27.05    0.85
  -4  -2   5   21.48    0.78
  -4  -2   5   22.64    0.78
  -4  -1   5    1.31    0.28
  -4  -1   5    0.19    0.22
  -4   0   5    6.60    0.49
   4  -1  -5    2.72    0.29
  -4   1   5    2.65    0.36
  -4   2   5    6.61    0.54
   4  -2  -5    7.17    0.44
  -4   3   5   23.88    0.95
   4  -3  -5   23.23    0.80
   4  -4  -5  213.15    3.06
  -4   4   5  211.97    3.49
  -4   5   5  933.56   10.95
   4  -5  -5  940.41   10.29
   4  -6  -5    0.60    0.22
  -4   6   5    0.73    0.37
   3   9  -5    7.01    0.58
  -3  -9   5    7.08    0.62
   3   8  -5    4.70    0.46
  -3  -8   5    5.39    0.51
   3   7  -5    0.80    0.26
  -3  -7   5    1.05    0.32
   3   6  -5  185.46    2.59
  -3  -6   5  192.21    2.80
   3   5  -5    7.87    0.43
  -3  -5   5    7.75    0.54
  -3  -5   5    7.98    0.49
  -3  -4   5    1.78    0.31
  -3  -4   5    2.27    0.34
   3   4  -5    1.67    0.23
   3   3  -5   31.32    0.70
  -3  -3   5   32.38    0.84
  -3  -3   5   32.78    0.90
   3   2  -5  100.35    1.36
  -3  -2   5  100.66    1.73
  -3  -2   5  104.06    1.66
  -3  -1   5    0.15    0.16
  -3  -1   5    0.02    0.18
   3   1  -5    0.24    0.12
  -3   0   5   45.32    1.08
  -3   1   5   83.56    1.60
   3  -1  -5   84.15    1.33
   3  -2  -5  711.50    7.50
  -3   2   5  705.53    8.02
   3  -3  -5    1.70    0.24
  -3   3   5    1.85    0.33
   3  -4  -5    8.43    0.50
  -3   4   5    9.37    0.64
  -3   5   5   95.99    2.10
   3  -5  -5   95.05    1.78
  -3   6   5    0.46    0.37
   3  -6  -5   -0.05    0.25
   3  -7  -5    0.21    0.19
  -3   7   5    0.07    0.36
  -2 -10   5    0.60    0.44
  -2  -9   5   27.05    1.05
   2   9  -5   25.75    0.95
   2   8  -5    3.50    0.41
  -2  -8   5    4.48    0.51
  -2  -7   5    0.61    0.30
   2   7  -5    1.35    0.29
  -2  -6   5   27.52    0.89
   2   6  -5   26.59    0.83
   2   5  -5  101.24    1.62
  -2  -5   5   98.47    1.74
  -2  -5   5   96.57    1.64
   2   4  -5    6.42    0.36
  -2  -4   5    7.21    0.44
  -2  -4   5    6.30    0.42
   2   3  -5    4.96    0.31
  -2  -3   5    5.16    0.34
  -2  -3   5    5.05    0.37
  -2  -2   5   10.84    0.50
  -2  -2   5   11.30    0.43
   2   2  -5   12.33    0.42
  -2  -1   5  552.81    5.84
  -2  -1   5  549.79    6.15
   2   1  -5  553.69    5.47
  -2   0   5   24.19    0.46
  -2   0   5   23.84    0.71
   2   0  -5   23.76    0.48
  -2   1   5   50.90    1.12
   2  -1  -5   52.72    0.89
  -2   2   5   16.80    0.65
   2  -2  -5   17.39    0.51
  -2   3   5   12.95    0.60
   2  -3  -5   12.54    0.47
  -2   4   5    5.87    0.48
   2  -4  -5    6.22    0.38
   2  -5  -5 1220.79   12.66
  -2   5   5 1234.51   13.32
  -2   6   5    6.18    0.58
   2  -6  -5    7.41    0.50
  -2   7   5    3.84    0.58
   2  -7  -5    3.83    0.41
  -2   8   5    2.66    0.53
   2  -8  -5    4.65    0.46
  -1  -9   5   15.33    0.82
   1   9  -5   15.35    0.74
   1   8  -5    0.34    0.26
  -1  -8   5   -0.05    0.26
   1   7  -5    4.80    0.44
  -1  -7   5    4.21    0.48
   1   6  -5   79.85    1.50
  -1  -6   5   76.68    1.59
  -1  -5   5   28.24    0.87
   1   5  -5   28.78    0.79
  -1  -5   5   27.02    0.76
  -1  -4   5  545.46    6.18
   1   4  -5  554.55    5.79
  -1  -4   5  547.51    5.84
   1   3  -5  133.72    1.82
  -1  -3   5  135.47    2.00
  -1  -3   5  128.80    1.71
   1   2  -5   59.86    1.01
  -1  -2   5   60.14    0.90
  -1  -2   5   60.33    1.15
  -1  -1   5  237.25    2.58
  -1  -1   5  237.73    2.98
   1   1  -5  239.66    2.65
  -1  -1   5  232.00    2.59
  -1   0   5   13.63    0.51
  -1   0   5   14.03    0.36
  -1   1   5    3.12    0.28
  -1   1   5    3.32    0.19
   1  -1  -5    3.44    0.19
   1  -2  -5 2158.50   21.28
  -1   2   5 2220.94   21.99
  -1   2   5 2195.23   20.22
  -1   3   5   47.50    0.73
  -1   3   5   48.19    1.09
   1  -3  -5   49.86    0.90
  -1   4   5   23.03    0.77
   1  -4  -5   23.11    0.66
   1  -5  -5    0.74    0.22
  -1   5   5    0.58    0.25
   1  -6  -5    1.50    0.31
  -1   6   5    1.55    0.35
  -1   7   5    0.03    0.27
   1  -7  -5    0.28    0.24
   1  -8  -5    9.16    0.61
  -1   8   5   10.01    0.80
   1  -9  -5    3.31    0.50
  -1   9   5    2.52    0.58
   0  -9   5    6.09    0.59
   0   9  -5    5.08    0.49
   0  -8   5   12.41    0.73
   0   8  -5   11.17    0.64
   0  -7   5   18.90    0.86
   0   7  -5   19.67    0.78
   0  -6   5    0.26    0.29
   0   6  -5    0.48    0.24
   0  -5   5   24.65    0.82
   0   5  -5   24.85    0.77
   0  -5   5   24.35    0.71
   0  -4   5  265.87    3.09
   0  -4   5  261.95    3.43
   0   4  -5  271.06    3.24
   0   3  -5    0.81    0.17
   0  -3   5    0.88    0.17
   0  -3   5    0.97    0.21
   0  -2   5  125.85    1.45
   0   2  -5  125.62    1.72
   0  -2   5  126.89    1.85
   0  -2   5  126.89    1.66
   0  -1   5 2063.51   19.21
   0  -1   5 2064.21   20.60
   0   0   5  144.76    1.98
   0   0   5  143.95    1.71
   0   1   5    3.44    0.28
   0  -1  -5    3.89    0.14
   0   1   5    3.69    0.20
   0  -2  -5   40.73    0.66
   0   2   5   41.85    0.89
   0   2   5   40.56    0.67
   0  -3  -5    8.76    0.35
   0   3   5    8.65    0.42
   0   3   5    8.42    0.30
   0  -4  -5  112.60    1.64
   0   4   5  112.62    1.45
   0   4   5  114.39    1.83
   0  -5  -5  237.56    3.06
   0   5   5  247.20    2.74
   0   5   5  243.44    3.29
   0   6   5   34.42    1.03
   0  -6  -5   34.91    0.94
   0   7   5  159.37    2.68
   0  -7  -5  159.05    2.51
   0   8   5    1.12    0.36
   0  -8  -5    0.75    0.31
   0   9   5    1.23    0.45
   0  -9  -5    1.46    0.37
   0  10   5    0.69    0.73
  -1   9  -5   46.97    1.39
  -1   8  -5    9.89    0.61
   1  -8   5    9.57    0.69
  -1   7  -5   28.34    0.96
   1  -7   5   32.57    1.13
  -1   6  -5   -0.03    0.23
   1  -6   5   -0.02    0.24
  -1   5  -5    5.52    0.42
   1  -5   5    4.21    0.43
   1  -4   5 1676.40   17.14
  -1   4  -5 1680.23   16.08
   1  -4   5 1660.91   16.51
   1  -3   5  125.47    1.93
   1  -3   5  127.80    1.62
  -1   3  -5  127.44    1.84
   1  -2   5   72.31    1.25
   1  -2   5   71.35    1.15
   1  -2   5   69.94    0.94
   1  -1   5  454.94    5.05
   1  -1   5  456.25    4.68
   1  -1   5  460.74    4.60
   1   0   5   88.54    1.22
   1   0   5   90.09    1.36
   1   1   5   95.54    1.41
   1   1   5   96.51    1.27
   1   2   5  757.28    7.88
  -1  -2  -5  765.05    7.55
   1   2   5  749.36    7.30
   1   3   5    0.21    0.14
   1   3   5    0.35    0.12
  -1  -3  -5    0.11    0.13
  -1  -4  -5    9.74    0.43
   1   4   5    9.91    0.36
   1   4   5    9.76    0.44
   1   5   5   81.82    1.47
  -1  -5  -5   80.64    1.41
   1   5   5   82.60    1.23
   1   6   5   13.28    0.49
   1   6   5   12.60    0.61
  -1  -6  -5   13.68    0.61
  -1  -7  -5    2.38    0.37
   1   7   5    2.22    0.25
   1   7   5    2.05    0.34
  -1  -8  -5    6.31    0.53
   1   8   5    7.39    0.59
  -1  -9  -5   10.32    0.69
   1   9   5   13.35    0.83
  -1 -10  -5   11.26    0.75
   2  -8   5   14.43    0.90
  -2   8  -5   14.48    0.84
  -2   7  -5   84.24    1.73
   2  -7   5   85.17    1.99
  -2   6  -5    0.61    0.27
   2  -6   5    0.85    0.35
  -2   5  -5   40.60    1.04
   2  -5   5   41.60    1.18
   2  -5   5   41.87    0.98
  -2   4  -5 1073.08   10.66
   2  -4   5 1066.29   10.84
   2  -4   5 1060.46   11.39
   2  -3   5   48.89    1.09
  -2   3  -5   47.52    1.02
   2  -3   5   47.49    0.88
   2  -2   5   14.17    0.53
  -2   2  -5   13.97    0.51
   2  -2   5   14.09    0.49
   2  -2   5   13.81    0.40
   2  -1   5  728.19    7.74
   2  -1   5  740.42    7.29
   2  -1   5  742.53    7.34
  -2   0  -5  596.72    6.07
   2   0   5  600.27    6.33
   2   0   5  599.94    5.96
  -2  -1  -5  155.84    1.82
   2   1   5  157.79    1.97
   2   1   5  161.28    1.91
   2   2   5  181.01    2.21
   2   2   5  185.95    2.14
  -2  -2  -5  183.43    2.15
   2   3   5   76.29    1.12
   2   3   5   75.98    1.15
  -2  -3  -5   77.56    1.19
   2   4   5   12.21    0.41
   2   4   5   12.06    0.42
  -2  -4  -5   12.19    0.49
   2   5   5   10.53    0.46
  -2  -5  -5   11.17    0.52
   2   5   5   10.71    0.41
   2   6   5    2.18    0.28
   2   6   5    2.61    0.25
  -2  -6  -5    2.22    0.35
  -2  -7  -5  213.41    3.10
   2   7   5  217.79    2.71
   2   7   5  215.57    2.99
  -2  -8  -5    0.36    0.30
   2   8   5    1.32    0.25
   2   9   5    7.36    0.48
  -2  -9  -5    7.74    0.63
  -2 -10  -5    7.37    0.62
   3  -7   5   99.08    2.28
   3  -6   5   34.28    1.21
  -3   6  -5   33.40    1.01
   3  -5   5    4.42    0.38
  -3   5  -5    3.90    0.39
   3  -5   5    4.71    0.48
   3  -4   5  856.97    9.55
   3  -4   5  869.78    9.09
  -3   4  -5  874.13    8.91
   3  -3   5  627.44    6.68
  -3   3  -5  636.05    6.65
   3  -3   5  628.90    7.09
   3  -2   5  101.36    1.45
   3  -2   5  100.97    1.54
  -3   2  -5  101.63    1.61
   3  -2   5   99.17    1.65
   3  -1   5   20.05    0.60
   3  -1   5   20.61    0.58
   3  -1   5   21.50    0.51
   3   0   5    4.63    0.29
   3   0   5    4.69    0.30
   3   1   5   51.22    0.90
  -3  -1  -5   53.20    0.92
   3   1   5   51.10    0.85
   3   2   5   64.32    1.01
  -3  -2  -5   60.14    1.04
   3   2   5   58.32    0.90
  -3  -3  -5  116.07    1.70
   3   3   5  116.81    1.57
   3   3   5  119.49    1.47
  -3  -4  -5   72.96    1.32
   3   4   5   71.80    1.15
   3   4   5   72.10    1.04
   3   5   5    0.44    0.16
  -3  -5  -5    0.23    0.23
  -3  -6  -5   52.26    1.23
   3   6   5   52.65    1.03
   3   7   5   14.80    0.55
  -3  -7  -5   14.04    0.72
   3   8   5    0.08    0.19
  -3  -8  -5    0.33    0.33
  -3  -9  -5    2.20    0.44
   3   9   5    3.38    0.36
   3  10   5   30.15    0.94
  -3 -10  -5   30.90    1.20
   4  -5   5  134.01    2.51
   4  -5   5  132.19    2.22
  -4   4  -5  317.11    3.87
   4  -4   5  313.73    3.96
   4  -4   5  319.11    4.31
  -4   3  -5  146.79    2.17
   4  -3   5  147.26    2.35
   4  -3   5  148.18    2.15
   4  -2   5   16.05    0.56
   4  -2   5   17.14    0.59
  -4   2  -5   17.30    0.62
   4  -2   5   16.84    0.63
   4  -1   5   45.71    0.98
   4  -1   5   43.91    0.91
   4  -1   5   46.39    0.90
   4   0   5  143.08    1.88
   4   0   5  142.03    1.91
   4   1   5   58.04    0.94
   4   1   5   58.92    1.02
  -4  -1  -5   59.99    1.15
   4   2   5    0.47    0.16
   4   2   5    0.27    0.11
  -4  -2  -5    0.39    0.18
  -4  -3  -5   81.73    1.43
   4   3   5   79.59    1.24
   4   4   5   10.91    0.43
  -4  -4  -5   11.35    0.53
  -4  -5  -5   -0.30    0.17
   4   5   5    0.23    0.16
  -4  -6  -5    0.74    0.30
   4   6   5    0.96    0.21
  -4  -7  -5    0.32    0.32
   4   7   5    1.01    0.22
  -4  -8  -5    1.95    0.43
   4   8   5    1.89    0.29
  -4  -9  -5   14.85    0.85
   4   9   5   14.12    0.63
   4  10   5    7.94    0.51
  -4 -10  -5    8.76    0.70
  -4 -11  -5   11.91    0.91
   4  11   5   13.18    0.67
  -5   5  -5   10.07    0.75
   5  -4   5   96.03    1.82
   5  -3   5  139.98    2.38
   5  -3   5  137.25    2.17
   5  -2   5   11.34    0.53
   5  -2   5   11.99    0.51
   5  -2   5   11.05    0.57
  -5   2  -5   12.33    0.54
   5  -1   5    0.48    0.20
   5  -1   5    0.42    0.20
   5   0   5   11.72    0.48
   5   0   5   12.30    0.47
   5   1   5  153.28    2.00
  -5  -1  -5  151.83    2.32
  -5  -2  -5   22.26    0.76
   5   2   5   23.31    0.62
   5   3   5   16.75    0.54
  -5  -3  -5   17.03    0.67
  -5  -4  -5  103.64    1.85
   5   4   5  105.13    1.57
   5   5   5   11.96    0.48
  -5  -5  -5   11.64    0.62
   5   6   5    1.98    0.26
  -5  -6  -5    1.99    0.35
   5   7   5   25.17    0.76
  -5  -7  -5   22.94    0.95
   5   8   5   22.96    0.76
  -5  -8  -5   21.99    1.00
  -5  -9  -5   25.55    1.09
   5   9   5   23.50    0.80
   5  10   5   43.16    1.16
  -5 -10  -5   42.35    1.47
  -5 -11  -5   39.54    1.48
   5  11   5   36.52    1.13
  -6   5  -5   63.05    1.92
   6  -4   5    1.67    0.41
  -6   4  -5    0.30    0.28
  -6   3  -5   57.65    1.59
   6  -3   5   59.94    1.39
   6  -2   5   46.78    1.17
  -6   2  -5   45.75    1.32
   6   0   5    2.31    0.29
  -6  -1  -5    7.92    0.53
   6   1   5    8.50    0.43
   6   2   5    8.65    0.44
  -6  -2  -5    8.15    0.54
  -6  -3  -5    2.91    0.39
   6   3   5    3.63    0.30
   6   4   5   33.42    0.81
  -6  -4  -5   32.07    1.03
   6   5   5    4.13    0.33
  -6  -5  -5    3.96    0.43
   6   6   5    2.65    0.30
  -6  -6  -5    2.29    0.40
   6   7   5   48.60    1.11
  -6  -7  -5   49.38    1.43
   6   8   5   -0.03    0.21
  -6  -8  -5    0.20    0.34
   6   9   5    0.77    0.24
  -6  -9  -5    0.84    0.41
  -6 -10  -5   61.32    1.80
   6  10   5   59.68    1.41
  -7  -1  -5    3.86    0.47
   7   2   5    5.55    0.38
  -7  -2  -5    6.21    0.55
  -7  -3  -5   19.01    0.90
   7   3   5   20.26    0.65
  -7  -4  -5   11.83    0.73
   7   4   5   11.07    0.50
  -7  -5  -5    3.78    0.51
   7   5   5    3.59    0.34
  -7  -6  -5   17.04    0.89
   7   6   5   18.04    0.67
  -7  -7  -5    0.32    0.34
   7   7   5    0.51    0.24
  -7  -8  -5    8.86    0.74
   7   8   5    8.50    0.53
  -7  -9  -5   12.37    0.87
   7   9   5   12.37    0.65
  -7 -10  -5   -0.29    0.30
   7  10   5    0.33    0.26
  -8   0  -5    1.68    0.48
  -8  -1  -5    3.51    0.52
  -8  -2  -5    8.07    0.67
  -8  -3  -5    0.07    0.32
   8   4   5   69.72    1.35
  -8  -4  -5   68.36    1.83
   8   5   5   18.08    0.69
  -8  -5  -5   19.14    0.98
   8   6   5   14.00    0.64
  -8  -6  -5   13.63    0.86
  -8  -7  -5    3.73    0.55
   8   7   5    4.01    0.41
   8   8   5   37.90    1.08
  -8  -8  -5   35.82    1.38
   8   9   5    2.87    0.42
  -8  -9  -5    3.59    0.55
   8  10   5    9.58    0.63
  -8 -10  -5    8.35    0.88
  -9   0  -5    2.53    0.48
  -9  -1  -5   13.32    0.87
  -9  -2  -5    0.03    0.33
  -9  -3  -5   15.00    0.95
  -9  -4  -5   87.82    2.25
  -9  -5  -5   88.19    2.27
  -9  -6  -5    1.10    0.38
   9   7   5   14.13    0.72
  -9  -7  -5   14.09    0.89
   9   8   5    1.33    0.36
  -9  -8  -5    1.17    0.37
   9   9   5    6.74    0.54
  -9  -9  -5    6.59    0.76
 -10  -3  -5    0.51    0.37
 -10  -4  -5    1.92    0.45
 -10  -5  -5   32.99    1.41
 -10  -6  -5    1.90    0.47
 -10  -7  -5    1.16    0.45
  -7  -1   6    9.62    0.76
  -7   0   6    5.88    0.60
  -7   1   6   89.27    2.19
  -6  -4   6    0.03    0.30
  -6  -3   6    3.81    0.48
  -6  -2   6   30.00    1.08
  -6  -1   6    5.36    0.58
  -6   0   6    5.31    0.62
  -6   0   6    5.12    0.56
  -6   1   6    6.27    0.59
  -6   2   6   11.85    0.77
  -6   3   6   39.37    1.46
   5   9  -6    1.90    0.40
   5   8  -6    0.26    0.30
   5   7  -6   36.34    1.03
   5   6  -6   24.64    0.81
  -5  -6   6   24.90    0.96
  -5  -5   6   87.89    1.84
  -5  -4   6   45.62    1.26
  -5  -3   6   17.94    0.80
  -5  -2   6    9.75    0.61
  -5  -1   6    8.55    0.61
  -5  -1   6    8.14    0.60
  -5   0   6    3.67    0.46
  -5   1   6  424.80    5.59
   5  -2  -6   18.89    0.75
  -5   2   6   18.37    0.91
   5  -3  -6    0.13    0.27
  -5   3   6   -0.03    0.25
  -5   4   6   19.62    0.99
   5  -4  -6   20.35    0.84
   5  -5  -6    1.16    0.43
   4   9  -6    0.89    0.38
   4   8  -6    8.00    0.58
  -4  -8   6    8.88    0.68
   4   7  -6    1.52    0.33
  -4  -7   6    1.88    0.41
  -4  -6   6   73.15    1.65
   4   6  -6   75.00    1.46
   4   5  -6    4.25    0.36
  -4  -5   6    4.70    0.48
   4   4  -6    9.63    0.45
  -4  -4   6    8.98    0.56
  -4  -3   6    7.16    0.51
  -4  -2   6  306.99    4.08
  -4  -1   6    2.80    0.36
  -4  -1   6    2.84    0.37
  -4   0   6   17.14    0.76
  -4   1   6    0.30    0.26
  -4   2   6    4.06    0.46
   4  -2  -6    4.14    0.37
  -4   3   6    6.74    0.58
   4  -3  -6    5.98    0.48
  -4   4   6  319.21    4.71
   4  -4  -6  323.30    4.18
   4  -5  -6    0.57    0.27
  -4   5   6    0.58    0.31
   4  -6  -6   49.13    1.39
   3   9  -6    5.37    0.53
  -3  -9   6    5.68    0.58
  -3  -8   6    2.45    0.41
   3   8  -6    2.64    0.40
  -3  -7   6    2.94    0.43
   3   7  -6    2.73    0.39
   3   6  -6   30.18    0.91
  -3  -6   6   32.06    1.02
   3   5  -6  685.87    7.21
  -3  -5   6  692.74    7.82
  -3  -4   6    0.59    0.25
   3   4  -6    0.16    0.15
   3   3  -6   11.11    0.45
  -3  -3   6   10.27    0.56
   3   2  -6  119.01    1.59
  -3  -2   6  116.50    2.00
  -3  -1   6    0.55    0.24
  -3   0   6   15.28    0.65
  -3   1   6  498.65    5.99
   3  -1  -6  500.13    5.42
   3  -2  -6   62.35    1.16
  -3   2   6   59.38    1.42
   3  -3  -6    1.94    0.28
  -3   3   6    2.11    0.37
  -3   4   6    0.24    0.29
   3  -4  -6    0.29    0.22
   3  -5  -6    1.38    0.31
  -3   5   6    1.19    0.42
  -3   6   6    0.20    0.34
   3  -6  -6    0.55    0.27
   3  -7  -6    5.54    0.51
  -2  -9   6   12.69    0.73
   2   9  -6   12.45    0.72
  -2  -8   6   57.65    1.54
   2   8  -6   58.78    1.44
   2   7  -6    0.36    0.27
  -2  -7   6   -0.17    0.27
   2   6  -6   20.42    0.76
  -2  -6   6   20.28    0.83
   2   5  -6  440.67    4.96
  -2  -5   6  440.59    5.35
  -2  -4   6   67.57    1.42
   2   4  -6   69.31    1.26
   2   3  -6   24.80    0.67
  -2  -3   6   24.96    0.80
  -2  -2   6  557.06    6.35
   2   2  -6  558.55    5.71
   2   1  -6  179.59    2.14
  -2  -1   6  179.25    2.59
   2   0  -6   19.24    0.48
  -2   0   6   19.10    0.69
  -2   0   6   19.22    0.46
   2  -1  -6   55.75    0.93
  -2   1   6   53.19    1.23
  -2   2   6   11.96    0.58
   2  -2  -6   10.84    0.42
   2  -3  -6   36.22    0.83
  -2   3   6   35.79    1.05
  -2   4   6    1.34    0.34
   2  -4  -6    2.01    0.25
  -2   5   6    6.02    0.55
   2  -5  -6    4.89    0.40
   2  -6  -6  221.81    3.15
  -2   6   6  220.22    3.58
   2  -7  -6    0.59    0.27
  -2   7   6    0.40    0.36
   2  -8  -6   -0.26    0.28
   1   9  -6   22.05    0.95
  -1  -9   6   22.36    1.03
  -1  -8   6   36.44    1.23
   1   8  -6   35.72    1.12
   1   7  -6   17.42    0.76
  -1  -7   6   18.04    0.83
   1   6  -6    9.13    0.54
  -1  -6   6    8.57    0.59
  -1  -5   6 1006.67   10.85
   1   5  -6 1006.39   10.16
  -1  -4   6  420.13    5.10
   1   4  -6  430.01    4.74
   1   3  -6   48.58    1.00
  -1  -3   6   49.82    1.13
  -1  -2   6   56.20    1.18
   1   2  -6   56.61    1.03
   1   1  -6    1.40    0.19
  -1  -1   6    1.56    0.18
  -1  -1   6    1.66    0.25
  -1   0   6    0.99    0.22
  -1   0   6    0.93    0.16
  -1   1   6   -0.01    0.10
   1  -1  -6    0.11    0.09
  -1   1   6   -0.09    0.15
  -1   2   6    0.05    0.16
  -1   2   6    0.06    0.11
   1  -2  -6    0.17    0.12
  -1   3   6   26.51    0.83
   1  -3  -6   28.10    0.66
   1  -4  -6    1.44    0.22
  -1   4   6    1.56    0.29
  -1   5   6    7.25    0.57
   1  -5  -6    7.95    0.45
  -1   6   6    3.25    0.44
   1  -6  -6    3.97    0.38
   1  -7  -6    7.96    0.54
  -1   7   6    6.74    0.64
  -1   8   6   10.17    0.79
   1  -8  -6   12.11    0.68
   0   8  -6  106.08    2.06
   0  -8   6  100.59    2.21
   0  -7   6   15.71    0.81
   0   7  -6   18.21    0.77
   0   6  -6   61.72    1.36
   0  -6   6   61.61    1.49
   0   5  -6  685.93    7.29
   0  -5   6  685.47    7.79
   0  -4   6  316.59    4.02
   0   4  -6  314.92    3.77
   0   3  -6    2.85    0.28
   0  -3   6    2.68    0.31
   0  -2   6  219.66    2.62
   0   2  -6  220.69    2.70
   0  -2   6  219.43    2.91
   0   1  -6  357.99    3.89
   0  -1   6  357.07    3.79
   0  -1   6  348.40    4.19
   0   0   6   93.17    1.54
   0   0   6   95.09    1.31
   0  -1  -6    3.75    0.15
   0   1   6    3.89    0.31
   0   1   6    3.88    0.24
   0   2   6   54.32    0.87
   0  -2  -6   54.88    0.81
   0   2   6   54.49    1.11
   0  -3  -6    0.00    0.13
   0   3   6    1.44    0.23
   0   3   6    0.03    0.11
   0   4   6   12.66    0.57
   0   4   6   12.78    0.41
   0  -4  -6   12.64    0.47
   0   5   6    0.78    0.25
   0  -5  -6    0.78    0.23
   0  -6  -6   54.21    1.19
   0   6   6   52.16    1.32
   0  -7  -6    0.84    0.31
   0   7   6    0.46    0.31
   0   8   6    5.81    0.61
   0  -8  -6    6.58    0.53
   0  -9  -6    0.40    0.22
   0   9   6   -0.21    0.35
  -1   8  -6  105.21    2.08
   1  -8   6  105.24    2.32
  -1   7  -6  117.21    2.13
   1  -7   6  118.35    2.36
   1  -6   6    2.25    0.40
  -1   6  -6    2.13    0.34
  -1   5  -6  290.67    3.69
   1  -5   6  293.49    3.96
   1  -4   6  603.48    6.92
  -1   4  -6  607.24    6.51
  -1   3  -6   67.16    1.26
   1  -3   6   65.19    1.32
   1  -2   6    3.05    0.31
  -1   2  -6    3.55    0.29
   1  -2   6    3.52    0.26
   1  -1   6    1.09    0.18
   1  -1   6    0.75    0.22
   1   0   6  337.64    3.92
   1   0   6  330.80    3.58
   1   1   6  146.10    2.02
   1   1   6  146.57    1.82
  -1  -2  -6   68.44    0.90
   1   2   6   68.93    1.21
   1   2   6   68.57    1.04
  -1  -3  -6  168.76    2.05
   1   3   6  175.32    2.07
   1   3   6  172.83    2.33
  -1  -4  -6    6.39    0.36
   1   4   6    6.56    0.33
   1   4   6    5.61    0.38
   1   5   6   23.60    0.61
   1   5   6   24.04    0.75
  -1  -5  -6   24.70    0.71
  -1  -6  -6   22.40    0.75
   1   6   6   21.20    0.77
   1   6   6   21.91    0.63
   1   7   6    1.32    0.31
  -1  -7  -6    1.18    0.31
  -1  -8  -6    5.75    0.52
   1   8   6    4.93    0.51
  -1  -9  -6   51.83    1.42
  -1 -10  -6   10.65    0.78
  -2   8  -6   28.11    1.04
  -2   7  -6   50.37    1.34
   2  -7   6   51.26    1.55
  -2   6  -6  121.57    2.11
   2  -6   6  121.71    2.37
  -2   5  -6   26.95    0.87
   2  -5   6   25.90    0.95
  -2   4  -6  262.76    3.35
   2  -4   6  260.42    3.58
  -2   3  -6   86.32    1.53
   2  -3   6   85.98    1.59
   2  -2   6   14.16    0.53
   2  -2   6   14.70    0.58
  -2   2  -6   15.14    0.57
   2  -1   6   64.81    1.12
   2  -1   6   64.93    1.19
   2   0   6   -0.09    0.11
   2   0   6   -0.12    0.16
   2   1   6   97.84    1.39
   2   1   6   99.30    1.47
   2   2   6   30.64    0.66
   2   2   6   32.01    0.71
  -2  -2  -6   30.96    0.58
   2   3   6    0.48    0.15
  -2  -3  -6    0.42    0.17
   2   3   6    0.49    0.17
  -2  -4  -6   20.06    0.61
   2   4   6   19.56    0.54
   2   4   6   19.67    0.58
   2   5   6    1.07    0.23
  -2  -5  -6    0.83    0.24
   2   5   6    1.04    0.19
  -2  -6  -6   80.63    1.53
   2   6   6   82.94    1.35
   2   6   6   82.04    1.50
   2   7   6    0.71    0.19
  -2  -7  -6    0.67    0.31
   2   8   6    0.15    0.22
  -2  -8  -6    0.25    0.31
  -2  -9  -6   67.28    1.67
  -2 -10  -6   23.89    1.00
   3  -7   6  126.21    2.65
  -3   6  -6    7.02    0.52
   3  -6   6    8.46    0.68
   3  -5   6   21.33    0.93
  -3   5  -6   21.60    0.80
   3  -4   6   48.50    1.27
  -3   4  -6   49.83    1.18
  -3   3  -6    2.92    0.32
   3  -3   6    4.01    0.39
   3  -2   6    0.35    0.19
   3  -2   6    0.11    0.21
  -3   2  -6    0.18    0.17
   3  -1   6   20.76    0.65
   3  -1   6   20.60    0.62
  -3   0  -6  167.36    2.10
   3   0   6  168.09    2.14
   3   0   6  167.48    2.20
   3   1   6    4.67    0.29
  -3  -1  -6    4.54    0.26
   3   1   6    4.39    0.28
   3   2   6    3.98    0.28
  -3  -2  -6    4.58    0.27
   3   2   6    4.54    0.28
   3   3   6    5.93    0.32
   3   3   6    5.67    0.32
  -3  -3  -6    6.13    0.36
   3   4   6    0.40    0.15
   3   4   6    0.25    0.13
  -3  -4  -6    0.21    0.22
  -3  -5  -6   13.44    0.63
   3   5   6   14.16    0.50
  -3  -6  -6    0.69    0.30
   3   6   6    0.60    0.19
   3   7   6   10.09    0.48
  -3  -7  -6   10.09    0.61
   3   8   6   54.04    1.19
  -3  -8  -6   55.96    1.45
   3   9   6    5.36    0.41
  -3  -9  -6    4.43    0.53
   3  10   6   70.29    1.52
  -3 -10  -6   74.34    1.86
   4  -6   6   18.29    0.97
   4  -5   6   50.14    1.49
  -4   4  -6   29.27    0.92
   4  -4   6   29.08    1.01
   4  -3   6   95.13    1.82
  -4   3  -6   95.31    1.72
   4  -2   6    1.26    0.24
  -4   2  -6    1.35    0.25
   4  -2   6    1.10    0.26
   4  -1   6    1.03    0.23
   4  -1   6    0.30    0.20
   4   0   6   73.99    1.25
   4   0   6   72.83    1.25
   4   1   6    1.90    0.23
   4   1   6    1.88    0.23
  -4  -1  -6    2.27    0.25
   4   2   6    0.02    0.14
   4   2   6    0.43    0.15
  -4  -2  -6   -0.01    0.14
  -4  -3  -6   71.01    1.29
   4   3   6   69.92    1.19
  -4  -4  -6   10.65    0.52
   4   4   6    9.93    0.42
  -4  -5  -6   44.11    1.11
   4   5   6   43.05    0.94
  -4  -6  -6   84.84    1.69
   4   6   6   82.66    1.42
   4   7   6    7.68    0.44
  -4  -7  -6    7.68    0.59
  -4  -8  -6   21.71    0.96
   4   8   6   19.80    0.71
  -4  -9  -6   65.87    1.71
   4   9   6   63.94    1.38
  -4 -10  -6   37.04    1.34
   4  10   6   38.03    1.09
   4  11   6    2.52    0.39
   5  -4   6    6.95    0.61
  -5   3  -6    1.12    0.30
   5  -3   6    1.09    0.31
  -5   2  -6    6.39    0.45
   5  -2   6    6.43    0.49
   5  -2   6    6.26    0.43
   5  -1   6    0.09    0.19
   5  -1   6    0.39    0.20
   5   0   6   25.08    0.70
   5   0   6   23.64    0.68
   5   1   6   20.99    0.64
  -5  -1  -6   20.87    0.73
  -5  -2  -6   16.73    0.66
   5   2   6   17.11    0.58
  -5  -3  -6  222.68    3.04
   5   3   6  221.08    2.73
  -5  -4  -6   64.81    1.38
   5   4   6   66.13    1.20
  -5  -5  -6   61.50    1.39
   5   5   6   60.88    1.18
   5   6   6   32.20    0.84
  -5  -6  -6   29.53    1.00
  -5  -7  -6    0.31    0.32
   5   7   6    0.15    0.20
   5   8   6    0.72    0.24
  -5  -8  -6    0.61    0.40
  -5  -9  -6   11.53    0.80
   5   9   6   11.65    0.59
   5  10   6   92.72    1.83
  -5 -10  -6   96.33    2.24
  -5 -11  -6   16.21    1.03
   5  11   6   16.34    0.80
  -6   4  -6    0.30    0.30
  -6   3  -6   -0.12    0.31
   6  -1   6    3.27    0.35
   6   0   6    1.13    0.25
  -6   0  -6    0.61    0.30
   6   1   6   53.45    1.09
  -6  -1  -6   55.04    1.35
  -6  -2  -6    1.61    0.32
   6   2   6    0.96    0.22
   6   3   6   27.82    0.75
  -6  -3  -6   25.94    0.91
  -6  -4  -6   22.44    0.86
   6   4   6   22.16    0.69
  -6  -5  -6   41.96    1.20
   6   5   6   43.18    1.00
   6   6   6    1.17    0.26
  -6  -6  -6    0.68    0.29
   6   7   6  136.22    2.12
  -6  -7  -6  139.98    2.58
   6   8   6    1.83    0.32
  -6  -8  -6    1.72    0.45
  -6  -9  -6   -0.07    0.36
   6   9   6    0.03    0.19
  -6 -10  -6   30.48    1.29
   6  10   6   30.75    0.99
  -7   0  -6   26.71    1.08
   7   1   6    8.01    0.49
  -7  -1  -6    7.79    0.62
  -7  -2  -6    0.03    0.30
   7   2   6    0.24    0.22
  -7  -3  -6  196.76    3.20
   7   3   6  200.31    2.65
   7   4   6  286.09    3.54
  -7  -4  -6  296.59    4.21
  -7  -5  -6   14.26    0.79
   7   5   6   14.00    0.60
   7   6   6   17.04    0.67
  -7  -6  -6   17.46    0.88
   7   7   6   10.22    0.56
  -7  -7  -6   10.35    0.73
   7   8   6   17.89    0.73
  -7  -8  -6   19.28    1.03
   7   9   6    0.83    0.31
  -7  -9  -6    1.21    0.44
   7  10   6   36.12    1.12
  -7 -10  -6   36.09    1.40
  -8   0  -6   64.48    1.81
  -8  -1  -6   26.70    1.14
  -8  -2  -6    3.68    0.52
  -8  -3  -6    6.77    0.64
   8   4   6   20.99    0.75
  -8  -4  -6   20.61    1.01
   8   5   6    5.20    0.44
  -8  -5  -6    6.62    0.65
   8   6   6   -0.15    0.20
  -8  -6  -6   -0.17    0.32
   8   7   6  190.78    2.78
  -8  -7  -6  188.27    3.40
   8   8   6   90.54    1.79
  -8  -9  -6    4.13    0.61
   8   9   6    3.82    0.43
  -8 -10  -6    6.24    0.80
  -9  -1  -6   22.89    1.15
  -9  -2  -6   22.51    1.12
  -9  -3  -6   20.04    1.07
  -9  -4  -6  332.63    5.08
  -9  -5  -6  324.76    5.02
  -9  -6  -6   16.14    0.97
   9   6   6   16.64    0.73
   9   7   6    8.32    0.59
  -9  -7  -6    9.03    0.75
   9   8   6    0.40    0.33
  -9  -8  -6    0.56    0.32
   9   9   6    3.38    0.46
  -9  -9  -6    2.13    0.56
 -10  -2  -6   18.04    1.21
 -10  -3  -6   32.21    1.42
 -10  -4  -6    0.87    0.40
 -10  -5  -6    7.42    0.74
 -10  -6  -6   26.92    1.26
 -10  -7  -6   43.31    1.69
  10   8   6   55.96    1.51
  -7  -1   7    0.06    0.35
  -7   0   7  152.19    3.00
  -6  -4   7    2.57    0.48
  -6  -3   7  106.35    2.21
  -6  -2   7   16.03    0.85
  -6  -1   7    2.66    0.47
  -6   0   7    6.58    0.61
  -6   1   7    1.50    0.40
  -6   2   7    5.19    0.63
   5   8  -7    3.67    0.46
   5   7  -7   18.38    0.82
  -5  -6   7  385.45    5.15
  -5  -5   7   54.77    1.49
  -5  -4   7    2.20    0.44
  -5  -3   7   24.46    0.96
  -5  -2   7    4.16    0.50
  -5  -1   7    2.90    0.44
  -5   0   7   43.61    1.34
  -5   1   7   21.61    0.99
  -5   2   7    1.62    0.39
  -5   3   7    0.18    0.26
  -4  -8   7    3.82    0.53
   4   8  -7    2.93    0.44
   4   7  -7    8.62    0.60
  -4  -7   7    6.46    0.61
   4   6  -7  283.95    3.63
  -4  -6   7  280.41    4.03
   4   5  -7  193.77    2.67
  -4  -5   7  196.13    3.09
  -4  -4   7    4.84    0.50
  -4  -3   7  119.06    2.21
  -4  -2   7   98.05    1.97
  -4  -1   7   15.38    0.75
  -4   0   7    5.16    0.51
  -4   1   7    2.48    0.41
  -4   2   7    7.94    0.60
  -4   3   7    2.87    0.46
  -4   4   7    0.25    0.32
  -4   5   7   99.79    2.39
  -3  -9   7   36.10    1.33
   3   8  -7   58.04    1.48
  -3  -8   7   60.17    1.61
   3   7  -7    2.65    0.42
  -3  -7   7    2.39    0.45
  -3  -6   7  287.00    4.02
   3   6  -7  283.02    3.66
   3   5  -7  396.78    4.59
  -3  -5   7  392.42    5.06
  -3  -4   7   22.66    0.89
   3   4  -7   22.71    0.71
   3   3  -7    0.07    0.17
  -3  -3   7    0.17    0.25
  -3  -2   7    0.37    0.26
  -3  -1   7   51.16    1.29
  -3   0   7   23.61    0.87
  -3   1   7    2.65    0.39
  -3   2   7   58.76    1.48
  -3   3   7    0.15    0.24
   3  -4  -7    1.19    0.27
  -3   4   7    0.88    0.34
  -3   5   7   11.21    0.81
   3  -5  -7   12.92    0.66
   3  -6  -7    3.33    0.44
  -3   6   7    3.15    0.54
  -2  -9   7   34.31    1.37
   2   8  -7   44.60    1.30
  -2  -8   7   43.80    1.38
  -2  -7   7   41.78    1.29
   2   7  -7   43.07    1.20
   2   6  -7  132.35    2.18
  -2  -6   7  131.95    2.37
  -2  -5   7  355.22    4.60
   2   5  -7  344.53    4.18
   2   4  -7   19.71    0.67
  -2  -4   7   19.42    0.78
  -2  -3   7   43.84    1.14
   2   3  -7   42.68    0.96
   2   2  -7  129.56    1.82
  -2  -2   7  128.16    2.16
   2   1  -7    5.20    0.33
  -2  -1   7    4.81    0.42
  -2   0   7   39.86    1.07
  -2   1   7    1.23    0.28
  -2   2   7    0.45    0.23
  -2   3   7   -0.10    0.19
   2  -4  -7    1.78    0.26
  -2   4   7    1.60    0.35
   2  -5  -7    3.88    0.37
  -2   5   7    3.79    0.49
   2  -6  -7    0.93    0.28
  -2   6   7    0.54    0.36
  -2   7   7   -0.12    0.29
   2  -7  -7    0.30    0.28
  -1  -8   7  176.85    3.13
   1   8  -7  178.47    2.90
  -1  -7   7    8.24    0.62
   1   7  -7    8.89    0.60
   1   6  -7   46.13    1.19
  -1  -6   7   46.24    1.30
   1   5  -7  266.04    3.45
  -1  -5   7  268.33    3.73
  -1  -4   7   31.72    0.98
   1   4  -7   30.62    0.86
   1   3  -7    0.55    0.17
  -1  -3   7    0.58    0.23
   1   2  -7    1.77    0.24
  -1  -2   7    1.61    0.29
  -1  -1   7  252.99    2.89
   1   1  -7  252.47    2.98
  -1  -1   7  256.17    3.39
  -1   0   7    4.82    0.40
  -1   0   7    5.09    0.30
  -1   1   7   20.51    0.52
  -1   1   7   20.38    0.73
  -1   2   7   47.10    1.15
  -1   3   7   -0.09    0.15
  -1   4   7    2.38    0.37
   1  -4  -7    2.16    0.25
   1  -5  -7    3.90    0.34
  -1   5   7    3.79    0.43
  -1   6   7   -0.24    0.24
   1  -6  -7    0.26    0.25
  -1   7   7   25.47    1.10
   1  -7  -7   26.43    0.92
  -1   8   7   12.83    0.87
   1  -8  -7   13.90    0.72
   0   8  -7   31.01    1.07
   0  -8   7   29.41    1.15
   0   7  -7   43.21    1.23
   0  -7   7   44.91    1.37
   0   6  -7   26.43    0.90
   0  -6   7   25.28    0.97
   0   5  -7  114.60    1.96
   0  -5   7  112.79    2.10
   0   4  -7  147.57    2.24
   0  -4   7  149.53    2.39
   0  -3   7    0.62    0.24
   0   3  -7    0.27    0.18
   0  -2   7   14.81    0.51
   0   2  -7   14.18    0.53
   0  -2   7   14.35    0.62
   0   1  -7   76.78    1.31
   0  -1   7   75.48    1.44
   0  -1   7   75.83    1.24
   0   0   7   96.56    1.67
   0   0   7   99.09    1.41
   0   1   7    0.29    0.14
   0   1   7    0.21    0.18
   0   2   7   13.92    0.58
   0   2   7   14.55    0.45
   0   3   7   47.98    0.86
   0   3   7   48.24    1.14
   0  -4  -7   12.49    0.48
   0   4   7   14.01    0.62
   0  -5  -7  165.58    2.28
   0   5   7  161.60    2.62
   0   6   7    0.12    0.27
   0  -6  -7    0.28    0.21
   0   7   7   15.93    0.83
   0  -7  -7   15.50    0.71
   0   8   7   63.34    1.75
   0  -8  -7   66.55    1.55
   0   9   7   21.63    1.10
   0  -9  -7   23.22    0.96
  -1   8  -7   82.92    1.89
   1  -7   7    4.73    0.55
  -1   7  -7    3.95    0.45
   1  -6   7    4.13    0.51
  -1   6  -7    4.39    0.44
  -1   5  -7    7.56    0.50
   1  -5   7    6.41    0.54
   1  -4   7   15.88    0.72
  -1   4  -7   16.06    0.66
  -1   3  -7   22.55    0.74
   1  -3   7   22.23    0.77
  -1   2  -7    8.05    0.44
   1  -2   7    7.51    0.46
   1  -2   7    8.69    0.43
   1  -1   7    4.58    0.37
   1  -1   7    4.46    0.33
   1   0   7  105.54    1.53
   1   0   7  106.46    1.72
   1   1   7    1.13    0.24
   1   1   7    3.88    0.27
   1   2   7  118.29    1.60
   1   2   7  115.47    1.81
   1   3   7   18.62    0.52
   1   3   7   17.99    0.63
   1   4   7   58.20    1.01
  -1  -4  -7   56.35    1.02
   1   4   7   57.62    1.23
   1   5   7   21.53    0.75
   1   5   7   21.88    0.62
  -1  -5  -7   22.02    0.67
   1   6   7    0.27    0.18
  -1  -6  -7    0.60    0.22
   1   6   7    0.36    0.25
  -1  -7  -7   28.12    0.92
   1   7   7   26.94    0.98
  -1  -8  -7    4.14    0.46
   1   8   7    4.49    0.54
  -1  -9  -7   81.15    1.84
  -2   7  -7    0.39    0.27
   2  -7   7    0.81    0.37
  -2   6  -7   46.37    1.26
   2  -6   7   44.28    1.38
  -2   5  -7    0.05    0.22
   2  -5   7   -0.08    0.26
  -2   4  -7   58.04    1.31
   2  -4   7   59.40    1.42
  -2   3  -7   23.68    0.78
   2  -3   7   22.45    0.80
   2  -2   7    4.41    0.35
   2  -2   7    4.75    0.39
  -2   2  -7    3.45    0.33
   2  -1   7   76.93    1.41
   2  -1   7   76.07    1.30
   2   0   7   23.39    0.64
   2   0   7   22.85    0.70
   2   1   7    0.11    0.18
   2   1   7    0.10    0.15
   2   2   7   51.98    0.97
   2   2   7   53.03    1.05
   2   3   7   15.18    0.50
   2   3   7   15.26    0.55
   2   4   7   67.54    1.16
   2   4   7   67.76    1.27
  -2  -4  -7   67.79    1.15
   2   5   7   17.01    0.55
   2   5   7   16.87    0.62
  -2  -5  -7   17.05    0.62
  -2  -6  -7   39.09    1.00
   2   6   7   39.01    1.00
   2   6   7   38.52    0.89
   2   7   7    3.95    0.33
  -2  -7  -7    4.55    0.45
  -2  -8  -7   19.46    0.84
  -2  -9  -7   35.14    1.18
  -2 -10  -7    1.81    0.39
  -3   7  -7    4.66    0.50
   3  -6   7    0.32    0.38
  -3   6  -7   -0.05    0.22
  -3   5  -7    4.48    0.46
   3  -5   7    4.71    0.54
[truncated: 39,240 more chars]
